# Supplementary material for: Aqua­(1,10-phenanthroline-κ2 N,N′)(valinato-κ2 N,O)copper(II) nitrate dihydrate
Source: Acta Crystallogr Sect E Struct Rep Online. 2011 Nov 23;67(Pt 12):m1796–7. doi: 10.1107/S1600536811047398 (PMC3238705; doi:10.1107/S1600536811047398)
Supplement: Supplementary file 1 [file e-67-m1796-sup1.cif]

##############################################################################
#                                                                            #
# This CIF contains the data in a paper accepted for publication in          #
# Acta Crystallographica Section E. It conforms to the requirements of       #
# Notes for Authors for Acta Crystallographica Section E, and has been       #
# peer reviewed under the auspices of the IUCr Commission on Journals.       #
#                                                                            #
# Full details of the Crystallographic Information File format               #
# are given in the paper "The Crystallographic Information File (CIF):       #
# a New Standard Archive File for Crystallography" by S. R. Hall, F. H.      #
# Allen and I. D. Brown [Acta Cryst. (1991), A47, 655-685].                  #
#                                                                            #
# The current version of the core CIF dictionary is obtainable from          #
# ftp://ftp.iucr.org/pub/cif_core.dic.                                       #
#                                                                            #
# Software is freely available for graphical display of the structure(s)     #
# in this CIF. For information consult the CIF software page                 #
# http://www.iucr.org/resources/cif/software.                                #
#                                                                            #
# This file may be used for bona fide research purposes within the           #
# scientific community so long as proper attribution is given to the journal # 
# article from which it was obtained.                                        #
#                                                                            #
##############################################################################
data_global
_audit_creation_method     'WinGX routine CIF_UPDATE'
_audit_conform_dict_name     cif_core.dic
_audit_conform_dict_version     2.4
_journal_date_recd_electronic     2011-11-02
_journal_date_accepted     2011-11-09
_journal_name_full     'Acta Crystallographica, Section E'
_journal_year     2011
_journal_volume     67
_journal_issue     12
_journal_page_first     m1796
_journal_page_last     m1797
_journal_paper_category     QM
_journal_coeditor_code     JJ2109
_publ_contact_author_name     'Marcos Flores-Alamo'
_publ_contact_author_address
;
Facultad de Qu\'imica,
      Universidad Nacional Aut\'onoma de M\'exico
      Coyoac\'an 04510
      Mexico DF
;
_publ_contact_author_email     mfa@unam.mx
_publ_contact_author_fax     ?
_publ_contact_author_phone     ?
_publ_section_title
;\
Aqua(1,10-phenanthroline-\k^2^<i>N</i>,<i>N</i>')(valinato-\k^2^<i>N</i>,\
<i>O</i>)copper(II) nitrate dihydrate
;
loop_
    _publ_author_name
    _publ_author_footnote
    _publ_author_address
    'Tovar-Tovar, Araceli' .
;
Facultad de Qu\'imica,
Universidad Nacional Aut\'onoma de M\'exico
Coyoac\'an 04510
DF
Mexico
;
    'Garc\'ia-Ramos, Juan-Carlos' .
;
Facultad de Qu\'imica,
Universidad Nacional Aut\'onoma de M\'exico
Coyoac\'an 04510
DF
Mexico
;
    'Flores-Alamo, Marcos' .
;
Facultad de Qu\'imica,
Universidad Nacional Aut\'onoma de M\'exico
Coyoac\'an 04510
DF
Mexico
;
    'Ruiz-Azuara, Lena' .
;
Facultad de Qu\'imica,
Universidad Nacional Aut\'onoma de M\'exico
Coyoac\'an 04510
DF
Mexico
;
data_I
_chemical_name_systematic
;
Aqua(1,10-phenanthroline-\k^2^<i>N</i>,<i>N</i>')(valinato-
\k^2^<i>N</i>,<i>O</i>)copper(II) nitrate dihydrate
;
_chemical_formula_moiety     'C17 H20 Cu N3 O3 +, N O3 -, 2(H2 O)'
_chemical_formula_sum     'C17 H24 Cu N4 O8'
_chemical_formula_iupac     '[Cu (C5 H10 N O2) (C12 H8 N2) (H2 O)] N O3, 2H2 O'
_chemical_formula_weight     475.94
_space_group_crystal_system     triclinic
_space_group_name_H-M_alt     'P -1'
_space_group_name_Hall     '-P 1'
loop_
    _space_group_symop_operation_xyz
    'x, y, z'
    '-x, -y, -z'
_cell_length_a     7.9020(19)
_cell_length_b     9.610(3)
_cell_length_c     14.327(4)
_cell_angle_alpha     81.89(3)
_cell_angle_beta     75.04(2)
_cell_angle_gamma     87.92(2)
_cell_volume     1040.6(5)
_cell_formula_units_Z     2
_cell_measurement_reflns_used     43
_cell_measurement_theta_min     3.44
_cell_measurement_theta_max     12.49
_cell_measurement_temperature     298(2)
_exptl_crystal_description     prism
_exptl_crystal_colour     blue
_exptl_crystal_size_max     0.45
_exptl_crystal_size_mid     0.27
_exptl_crystal_size_min     0.21
_exptl_crystal_density_diffrn     1.519
_exptl_crystal_density_method     'not measured'
_exptl_crystal_F_000     494
_exptl_absorpt_coefficient_mu     1.101
_exptl_absorpt_correction_type     psi-scan
_exptl_absorpt_process_details     '(XSCANS; Siemens, 1993)'
_exptl_absorpt_correction_T_min     0.729
_exptl_absorpt_correction_T_max     0.794
_exptl_special_details
;
IR (KBr disc, cm^-1^): 3426 w, 3285 m, 1623s, 1609 s, 1526 m, 1427 m, 1384 s,
1052 br, 871 m, 725 m.
;
_diffrn_ambient_temperature     298(2)
_diffrn_radiation_type     MoK\a
_diffrn_radiation_wavelength     0.71073
_diffrn_radiation_monochromator     graphite
_diffrn_measurement_device_type     'Siemens P4'
_diffrn_measurement_method     '2\q/\w scans'
_diffrn_reflns_number     5563
_diffrn_reflns_av_R_equivalents     0.0236
_diffrn_reflns_theta_min     2.14
_diffrn_reflns_theta_max     27.01
_diffrn_reflns_theta_full     27.01
_diffrn_measured_fraction_theta_max     0.998
_diffrn_measured_fraction_theta_full     0.998
_diffrn_reflns_limit_h_min     -1
_diffrn_reflns_limit_h_max     10
_diffrn_reflns_limit_k_min     -12
_diffrn_reflns_limit_k_max     12
_diffrn_reflns_limit_l_min     -18
_diffrn_reflns_limit_l_max     18
_diffrn_standards_number     3
_diffrn_standards_interval_count     97
_diffrn_standards_decay_%     4.94
_refine_special_details
;
Refinement of <i>F</i>^2^ against ALL reflections. The weighted <i>R</i>-factor
<i>wR</i> and goodness of fit <i>S</i> are based on <i>F</i>^2^, conventional
<i>R</i>-factors <i>R</i> are based on <i>F</i>, with <i>F</i> set to zero for
negative <i>F</i>^2^. The threshold expression of <i>F</i>^2^ >
2\s(<i>F</i>^2^) is used only for calculating <i>R</i>-factors(gt) <i>etc</i>.
and is not relevant to the choice of reflections for refinement.
<i>R</i>-factors based on <i>F</i>^2^ are statistically about twice as large
as those based on <i>F</i>, and <i>R</i>- factors based on ALL data will be
even larger.
;
_reflns_number_total     4551
_reflns_number_gt     3807
_reflns_threshold_expression     I>2\s(I)
_refine_ls_structure_factor_coef     Fsqd
_refine_ls_matrix_type     full
_refine_ls_R_factor_all     0.0493
_refine_ls_R_factor_gt     0.0372
_refine_ls_wR_factor_gt     0.0881
_refine_ls_wR_factor_ref     0.0941
_refine_ls_goodness_of_fit_ref     1.055
_refine_ls_restrained_S_all     1.055
_refine_ls_number_reflns     4551
_refine_ls_number_parameters     297
_refine_ls_number_restraints     18
_refine_ls_hydrogen_treatment     mixed
_refine_ls_weighting_scheme     calc
_refine_ls_weighting_details
         'calc w=1/[\s^2^(Fo^2^)+(0.0399P)^2^+0.2653P] where P=(Fo^2^+2Fc^2^)/3'
_atom_sites_solution_hydrogens     geom
_atom_sites_solution_primary     direct
_atom_sites_solution_secondary     difmap
_refine_ls_shift/su_max     0.002
_refine_ls_shift/su_mean     0
_refine_diff_density_max     0.447
_refine_diff_density_min     -0.332
_refine_ls_extinction_method     none
loop_
    _atom_type_symbol
    _atom_type_description
    _atom_type_scat_dispersion_real
    _atom_type_scat_dispersion_imag
    _atom_type_scat_source
    C C 0.0033 0.0016 'International Tables Vol C Tables 4.2.6.8 and 6.1.1.4'
    H H 0 0 'International Tables Vol C Tables 4.2.6.8 and 6.1.1.4'
    N N 0.0061 0.0033 'International Tables Vol C Tables 4.2.6.8 and 6.1.1.4'
    O O 0.0106 0.006 'International Tables Vol C Tables 4.2.6.8 and 6.1.1.4'
    Cu Cu 0.3201 1.2651 'International Tables Vol C Tables 4.2.6.8 and 6.1.1.4'
_computing_data_collection     'XSCANS (Siemens, 1993)'
_computing_cell_refinement     'XSCANS (Siemens, 1993)'
_computing_data_reduction     'XSCANS (Siemens, 1993)'
_computing_structure_solution     'SIR2004 (Burla <i>et al.</i>, 2005)'
_computing_structure_refinement     'SHELXL97 (Sheldrick, 2008)'
_computing_molecular_graphics     'ORTEP-3 for Windows (Farrugia, 1997)'
_computing_publication_material     'WinGX (Farrugia, 1999)'
loop_
    _atom_site_type_symbol
    _atom_site_label
    _atom_site_fract_x
    _atom_site_fract_y
    _atom_site_fract_z
    _atom_site_U_iso_or_equiv
    _atom_site_adp_type
    _atom_site_calc_flag
    _atom_site_refinement_flags
    _atom_site_occupancy
    _atom_site_symmetry_multiplicity
    _atom_site_disorder_assembly
    _atom_site_disorder_group
    C C1 0.7560(3) 0.9436(3) 0.53537(17) 0.0414(5) Uani d . 1 1 . .
    H H1 0.6717 1.0131 0.5489 0.05 Uiso calc R 1 1 . .
    C C2 0.7973(4) 0.8559(3) 0.6127(2) 0.0516(6) Uani d . 1 1 . .
    H H2 0.7417 0.8675 0.6768 0.062 Uiso calc R 1 1 . .
    C C3 0.9208(4) 0.7526(3) 0.5934(2) 0.0532(7) Uani d . 1 1 . .
    H H3 0.9488 0.6936 0.6446 0.064 Uiso calc R 1 1 . .
    C C4 1.0053(3) 0.7357(2) 0.4965(2) 0.0466(6) Uani d . 1 1 . .
    C C5 1.1376(4) 0.6333(3) 0.4671(3) 0.0613(8) Uani d . 1 1 . .
    H H5 1.1738 0.5721 0.5146 0.074 Uiso calc R 1 1 . .
    C C6 1.2105(4) 0.6237(3) 0.3725(3) 0.0622(8) Uani d . 1 1 . .
    H H6 1.2944 0.5547 0.3561 0.075 Uiso calc R 1 1 . .
    C C7 1.1626(3) 0.7164(3) 0.2966(2) 0.0507(7) Uani d . 1 1 . .
    C C8 1.2337(4) 0.7153(3) 0.1953(3) 0.0636(8) Uani d . 1 1 . .
    H H8 1.3207 0.651 0.1736 0.076 Uiso calc R 1 1 . .
    C C9 1.1755(4) 0.8078(3) 0.1297(2) 0.0651(8) Uani d . 1 1 . .
    H H9 1.222 0.8068 0.0631 0.078 Uiso calc R 1 1 . .
    C C10 1.0460(4) 0.9041(3) 0.1627(2) 0.0534(7) Uani d . 1 1 . .
    H H10 1.0061 0.9662 0.1172 0.064 Uiso calc R 1 1 . .
    C C11 1.0336(3) 0.8191(2) 0.32296(19) 0.0386(5) Uani d . 1 1 . .
    C C12 0.9551(3) 0.8280(2) 0.42369(18) 0.0365(5) Uani d . 1 1 . .
    C C13 0.6115(3) 1.2912(2) 0.34579(17) 0.0358(5) Uani d . 1 1 . .
    C C14 0.6524(3) 1.2917(2) 0.23517(17) 0.0405(5) Uani d . 1 1 . .
    H H14 0.5457 1.2598 0.2218 0.049 Uiso calc R 1 1 . .
    C C15 0.6933(4) 1.4373(2) 0.17649(19) 0.0482(6) Uani d . 1 1 . .
    H H15 0.5934 1.4978 0.2001 0.058 Uiso calc R 1 1 . .
    C C16 0.8549(5) 1.5035(3) 0.1919(3) 0.0712(9) Uani d . 1 1 . .
    H H16A 0.8409 1.505 0.2604 0.107 Uiso calc R 1 1 . .
    H H16B 0.8687 1.5979 0.1585 0.107 Uiso calc R 1 1 . .
    H H16C 0.9567 1.4494 0.1666 0.107 Uiso calc R 1 1 . .
    C C17 0.7096(6) 1.4343(3) 0.0687(2) 0.0808(11) Uani d . 1 1 . .
    H H17A 0.8131 1.3833 0.0415 0.121 Uiso calc R 1 1 . .
    H H17B 0.7173 1.5288 0.0354 0.121 Uiso calc R 1 1 . .
    H H17C 0.6085 1.3891 0.0611 0.121 Uiso calc R 1 1 . .
    N N1 0.9771(3) 0.91087(19) 0.25678(14) 0.0400(4) Uani d . 1 1 . .
    N N2 0.8335(2) 0.93059(18) 0.44303(14) 0.0350(4) Uani d . 1 1 . .
    N N3 0.7883(3) 1.1840(2) 0.20673(15) 0.0401(4) Uani d . 1 1 . .
    N N4 0.2440(4) 0.2073(3) 0.0776(2) 0.0687(7) Uani d . 1 1 . .
    O O1 0.5238(2) 1.38833(16) 0.38275(13) 0.0476(4) Uani d . 1 1 . .
    O O2 0.6628(2) 1.18555(16) 0.39525(11) 0.0420(4) Uani d . 1 1 . .
    O O1W 0.6192(4) 0.9891(3) 0.11506(19) 0.0879(8) Uani d D 1 1 . .
    O O3 0.2044(4) 0.2401(4) 0.1587(2) 0.1056(10) Uani d . 1 1 . .
    O O2W 0.6251(3) 0.6568(2) 0.41289(15) 0.0551(5) Uani d D 1 1 . .
    O O4 0.3953(4) 0.1763(3) 0.0356(2) 0.1061(10) Uani d . 1 1 . .
    O O3W 0.5655(3) 0.91409(19) 0.31501(14) 0.0492(4) Uani d D 1 1 . .
    O O5 0.1312(4) 0.2054(3) 0.0322(2) 0.0906(8) Uani d . 1 1 . .
    Cu Cu1 0.79360(4) 1.04401(3) 0.322595(19) 0.03449(10) Uani d . 1 1 . .
    H H1A 0.547(3) 1.035(3) 0.094(2) 0.052 Uiso d D 1 1 . .
    H H1B 0.653(4) 0.925(2) 0.082(2) 0.052 Uiso d D 1 1 . .
    H H2A 0.587(4) 0.658(3) 0.4705(12) 0.052 Uiso d D 1 1 . .
    H H2B 0.591(4) 0.581(2) 0.4010(18) 0.052 Uiso d D 1 1 . .
    H H02 0.885(4) 1.221(3) 0.188(2) 0.041 Uiso d . 1 1 . .
    H H3A 0.572(4) 0.908(3) 0.2571(12) 0.052 Uiso d D 1 1 . .
    H H01 0.752(4) 1.144(3) 0.165(2) 0.041 Uiso d . 1 1 . .
    H H3B 0.578(4) 0.832(2) 0.3410(16) 0.052 Uiso d D 1 1 . .
loop_
    _atom_site_aniso_label
    _atom_site_aniso_U_11
    _atom_site_aniso_U_22
    _atom_site_aniso_U_33
    _atom_site_aniso_U_12
    _atom_site_aniso_U_13
    _atom_site_aniso_U_23
    C1 0.0417(13) 0.0409(12) 0.0405(12) -0.0020(10) -0.0096(10) -0.0033(9)
    C2 0.0562(16) 0.0562(15) 0.0420(13) -0.0161(13) -0.0152(12) 0.0040(11)
    C3 0.0598(17) 0.0465(14) 0.0583(16) -0.0121(12) -0.0331(14) 0.0134(12)
    C4 0.0440(14) 0.0351(12) 0.0664(17) -0.0038(10) -0.0296(13) 0.0036(11)
    C5 0.0549(17) 0.0399(13) 0.099(3) 0.0068(12) -0.0439(18) 0.0021(14)
    C6 0.0470(16) 0.0438(14) 0.103(3) 0.0183(12) -0.0325(17) -0.0148(15)
    C7 0.0365(13) 0.0360(12) 0.082(2) 0.0076(10) -0.0166(13) -0.0149(12)
    C8 0.0462(16) 0.0553(16) 0.087(2) 0.0151(13) -0.0041(15) -0.0294(16)
    C9 0.0649(19) 0.0583(17) 0.0625(18) 0.0075(15) 0.0063(15) -0.0206(14)
    C10 0.0624(17) 0.0427(13) 0.0468(14) 0.0065(12) 0.0013(13) -0.0088(11)
    C11 0.0315(11) 0.0279(10) 0.0568(14) 0.0023(9) -0.0111(10) -0.0076(9)
    C12 0.0338(11) 0.0263(10) 0.0508(13) -0.0007(8) -0.0154(10) -0.0012(9)
    C13 0.0386(12) 0.0268(10) 0.0420(12) 0.0026(9) -0.0095(10) -0.0067(8)
    C14 0.0457(13) 0.0302(10) 0.0450(13) 0.0044(9) -0.0121(11) -0.0031(9)
    C15 0.0595(16) 0.0289(11) 0.0527(14) 0.0057(11) -0.0134(12) 0.0031(10)
    C16 0.081(2) 0.0494(16) 0.077(2) -0.0162(16) -0.0099(18) -0.0042(15)
    C17 0.125(3) 0.0559(18) 0.0584(19) -0.001(2) -0.031(2) 0.0153(14)
    N1 0.0427(11) 0.0303(9) 0.0430(11) 0.0062(8) -0.0047(9) -0.0045(8)
    N2 0.0361(10) 0.0297(8) 0.0388(10) 0.0011(7) -0.0098(8) -0.0025(7)
    N3 0.0490(12) 0.0303(9) 0.0372(10) 0.0061(9) -0.0058(9) -0.0037(8)
    N4 0.0638(17) 0.0525(14) 0.0730(19) 0.0042(12) 0.0036(15) 0.0074(13)
    O1 0.0562(11) 0.0321(8) 0.0531(10) 0.0152(8) -0.0100(8) -0.0125(7)
    O2 0.0544(10) 0.0344(8) 0.0368(8) 0.0153(7) -0.0114(7) -0.0076(6)
    O1W 0.116(2) 0.101(2) 0.0612(15) -0.0010(17) -0.0442(15) -0.0188(13)
    O3 0.115(2) 0.133(3) 0.0578(15) 0.011(2) -0.0038(15) -0.0138(16)
    O2W 0.0665(13) 0.0449(10) 0.0520(11) -0.0081(9) -0.0089(10) -0.0100(9)
    O4 0.0671(17) 0.103(2) 0.131(3) 0.0137(15) 0.0094(17) -0.0271(19)
    O3W 0.0577(11) 0.0433(9) 0.0466(10) -0.0016(8) -0.0122(9) -0.0078(8)
    O5 0.091(2) 0.0889(19) 0.0850(18) -0.0104(15) -0.0212(16) 0.0139(14)
    Cu1 0.04126(17) 0.02603(13) 0.03374(15) 0.00937(10) -0.00668(11) -0.00374(9)
_geom_special_details
;
All s.u.'s (except the s.u. in the dihedral angle between two l.s. planes) are
estimated using the full covariance matrix. The cell s.u.'s are taken into
account individually in the estimation of s.u.'s in distances, angles and
torsion angles; correlations between s.u.'s in cell parameters are only used
when they are defined by crystal symmetry. An approximate (isotropic)
treatment of cell s.u.'s is used for estimating s.u.'s involving l.s. planes.
;
loop_
    _geom_bond_atom_site_label_1
    _geom_bond_atom_site_label_2
    _geom_bond_site_symmetry_2
    _geom_bond_distance
    _geom_bond_publ_flag
    C1 N2 . 1.328(3) ?
    C1 C2 . 1.395(4) ?
    C1 H1 . 0.93 ?
    C2 C3 . 1.372(4) ?
    C2 H2 . 0.93 ?
    C3 C4 . 1.407(4) ?
    C3 H3 . 0.93 ?
    C4 C12 . 1.399(3) ?
    C4 C5 . 1.433(4) ?
    C5 C6 . 1.344(5) ?
    C5 H5 . 0.93 ?
    C6 C7 . 1.426(4) ?
    C6 H6 . 0.93 ?
    C7 C11 . 1.410(3) ?
    C7 C8 . 1.416(5) ?
    C8 C9 . 1.358(5) ?
    C8 H8 . 0.93 ?
    C9 C10 . 1.390(4) ?
    C9 H9 . 0.93 ?
    C10 N1 . 1.326(3) ?
    C10 H10 . 0.93 ?
    C11 N1 . 1.353(3) ?
    C11 C12 . 1.430(4) ?
    C12 N2 . 1.357(3) ?
    C13 O1 . 1.239(3) ?
    C13 O2 . 1.270(3) ?
    C13 C14 . 1.533(3) ?
    C14 N3 . 1.484(3) ?
    C14 C15 . 1.526(3) ?
    C14 H14 . 0.98 ?
    C15 C17 . 1.520(4) ?
    C15 C16 . 1.526(4) ?
    C15 H15 . 0.98 ?
    C16 H16A . 0.96 ?
    C16 H16B . 0.96 ?
    C16 H16C . 0.96 ?
    C17 H17A . 0.96 ?
    C17 H17B . 0.96 ?
    C17 H17C . 0.96 ?
    Cu1 N1 . 2.0320(19) y
    Cu1 N2 . 1.9975(19) y
    Cu1 N3 . 1.992(2) y
    N3 H02 . 0.82(3) ?
    N3 H01 . 0.87(3) ?
    N4 O3 . 1.207(4) ?
    N4 O5 . 1.233(4) ?
    N4 O4 . 1.238(4) ?
    Cu1 O2 . 1.9349(16) y
    O1W H1A . 0.802(15) ?
    O1W H1B . 0.822(15) ?
    O2W O2W 1 0 ?
    O2W H2A . 0.804(15) ?
    O2W H2B . 0.840(15) ?
    Cu1 O3W . 2.263(2) y
    O3W H3A . 0.828(15) ?
    O3W H3B . 0.841(15) ?
loop_
    _geom_angle_atom_site_label_1
    _geom_angle_atom_site_label_2
    _geom_angle_atom_site_label_3
    _geom_angle_site_symmetry_1
    _geom_angle_site_symmetry_3
    _geom_angle
    _geom_angle_publ_flag
    N2 C1 C2 . . 121.9(2) ?
    N2 C1 H1 . . 119 ?
    C2 C1 H1 . . 119 ?
    C3 C2 C1 . . 119.4(3) ?
    C3 C2 H2 . . 120.3 ?
    C1 C2 H2 . . 120.3 ?
    C2 C3 C4 . . 120.2(2) ?
    C2 C3 H3 . . 119.9 ?
    C4 C3 H3 . . 119.9 ?
    C12 C4 C3 . . 116.4(2) ?
    C12 C4 C5 . . 118.2(3) ?
    C3 C4 C5 . . 125.4(2) ?
    C6 C5 C4 . . 121.4(3) ?
    C6 C5 H5 . . 119.3 ?
    C4 C5 H5 . . 119.3 ?
    C5 C6 C7 . . 121.7(2) ?
    C5 C6 H6 . . 119.1 ?
    C7 C6 H6 . . 119.1 ?
    C11 C7 C8 . . 116.0(3) ?
    C11 C7 C6 . . 118.3(3) ?
    C8 C7 C6 . . 125.7(3) ?
    C9 C8 C7 . . 120.3(2) ?
    C9 C8 H8 . . 119.8 ?
    C7 C8 H8 . . 119.8 ?
    C8 C9 C10 . . 119.4(3) ?
    C8 C9 H9 . . 120.3 ?
    C10 C9 H9 . . 120.3 ?
    N1 C10 C9 . . 122.6(3) ?
    N1 C10 H10 . . 118.7 ?
    C9 C10 H10 . . 118.7 ?
    N1 C11 C7 . . 123.0(2) ?
    N1 C11 C12 . . 117.17(19) ?
    C7 C11 C12 . . 119.8(2) ?
    N2 C12 C4 . . 123.2(2) ?
    N2 C12 C11 . . 116.22(19) ?
    C4 C12 C11 . . 120.5(2) ?
    O1 C13 O2 . . 123.5(2) ?
    O1 C13 C14 . . 119.28(19) ?
    O2 C13 C14 . . 117.12(18) ?
    N3 C14 C15 . . 114.5(2) ?
    N3 C14 C13 . . 108.83(18) ?
    C15 C14 C13 . . 113.78(19) ?
    N3 C14 H14 . . 106.4 ?
    C15 C14 H14 . . 106.4 ?
    C13 C14 H14 . . 106.4 ?
    C17 C15 C16 . . 111.1(3) ?
    C17 C15 C14 . . 111.4(2) ?
    C16 C15 C14 . . 112.7(2) ?
    C17 C15 H15 . . 107.1 ?
    C16 C15 H15 . . 107.1 ?
    C14 C15 H15 . . 107.1 ?
    C15 C16 H16A . . 109.5 ?
    C15 C16 H16B . . 109.5 ?
    H16A C16 H16B . . 109.5 ?
    C15 C16 H16C . . 109.5 ?
    H16A C16 H16C . . 109.5 ?
    H16B C16 H16C . . 109.5 ?
    C15 C17 H17A . . 109.5 ?
    C15 C17 H17B . . 109.5 ?
    H17A C17 H17B . . 109.5 ?
    C15 C17 H17C . . 109.5 ?
    H17A C17 H17C . . 109.5 ?
    H17B C17 H17C . . 109.5 ?
    C10 N1 C11 . . 118.6(2) ?
    C10 N1 Cu1 . . 129.92(18) ?
    C11 N1 Cu1 . . 111.50(15) ?
    C1 N2 C12 . . 118.8(2) ?
    C1 N2 Cu1 . . 128.22(16) ?
    C12 N2 Cu1 . . 112.97(15) ?
    C14 N3 Cu1 . . 109.71(14) ?
    C14 N3 H02 . . 109.7(19) ?
    Cu1 N3 H02 . . 106.4(19) ?
    C14 N3 H01 . . 103.7(18) ?
    Cu1 N3 H01 . . 109.8(18) ?
    H02 N3 H01 . . 117(3) ?
    O3 N4 O5 . . 119.8(3) ?
    O3 N4 O4 . . 123.2(4) ?
    O5 N4 O4 . . 117.0(3) ?
    C13 O2 Cu1 . . 116.53(15) ?
    H1A O1W H1B . . 109(2) ?
    H2A O2W H2B . . 106(2) ?
    Cu1 O3W H3A . . 109(2) ?
    Cu1 O3W H3B . . 108(2) ?
    H3A O3W H3B . . 105.7(19) ?
    O2 Cu1 N3 . . 84.00(8) ?
    O2 Cu1 N2 . . 92.38(7) ?
    N3 Cu1 N2 . . 168.37(9) ?
    O2 Cu1 N1 . . 166.85(8) ?
    N3 Cu1 N1 . . 99.01(8) ?
    N2 Cu1 N1 . . 82.13(8) ?
    O2 Cu1 O3W . . 98.54(8) ?
    N3 Cu1 O3W . . 95.92(9) ?
    N2 Cu1 O3W . . 95.55(8) ?
    N1 Cu1 O3W . . 93.90(8) ?
loop_
    _geom_torsion_atom_site_label_1
    _geom_torsion_atom_site_label_2
    _geom_torsion_atom_site_label_3
    _geom_torsion_atom_site_label_4
    _geom_torsion_site_symmetry_1
    _geom_torsion_site_symmetry_2
    _geom_torsion_site_symmetry_3
    _geom_torsion_site_symmetry_4
    _geom_torsion
    _geom_torsion_publ_flag
    N2 C1 C2 C3 . . . . -0.3(4) ?
    C1 C2 C3 C4 . . . . 0.2(4) ?
    C2 C3 C4 C12 . . . . -0.4(4) ?
    C2 C3 C4 C5 . . . . 179.2(3) ?
    C12 C4 C5 C6 . . . . -1.0(4) ?
    C3 C4 C5 C6 . . . . 179.4(3) ?
    C4 C5 C6 C7 . . . . 1.2(5) ?
    C5 C6 C7 C11 . . . . -0.8(4) ?
    C5 C6 C7 C8 . . . . 179.2(3) ?
    C11 C7 C8 C9 . . . . -1.1(4) ?
    C6 C7 C8 C9 . . . . 179.0(3) ?
    C7 C8 C9 C10 . . . . 0.3(5) ?
    C8 C9 C10 N1 . . . . 0.8(5) ?
    C8 C7 C11 N1 . . . . 0.9(4) ?
    C6 C7 C11 N1 . . . . -179.1(2) ?
    C8 C7 C11 C12 . . . . -179.8(2) ?
    C6 C7 C11 C12 . . . . 0.2(4) ?
    C3 C4 C12 N2 . . . . 0.8(3) ?
    C5 C4 C12 N2 . . . . -178.8(2) ?
    C3 C4 C12 C11 . . . . 180.0(2) ?
    C5 C4 C12 C11 . . . . 0.4(3) ?
    N1 C11 C12 N2 . . . . -1.4(3) ?
    C7 C11 C12 N2 . . . . 179.3(2) ?
    N1 C11 C12 C4 . . . . 179.3(2) ?
    C7 C11 C12 C4 . . . . 0.0(3) ?
    O1 C13 C14 N3 . . . . 168.0(2) ?
    O2 C13 C14 N3 . . . . -15.7(3) ?
    O1 C13 C14 C15 . . . . 38.9(3) ?
    O2 C13 C14 C15 . . . . -144.7(2) ?
    N3 C14 C15 C17 . . . . 61.3(3) ?
    C13 C14 C15 C17 . . . . -172.6(3) ?
    N3 C14 C15 C16 . . . . -64.4(3) ?
    C13 C14 C15 C16 . . . . 61.7(3) ?
    C9 C10 N1 C11 . . . . -1.0(4) ?
    C9 C10 N1 Cu1 . . . . 178.1(2) ?
    C7 C11 N1 C10 . . . . 0.1(4) ?
    C12 C11 N1 C10 . . . . -179.2(2) ?
    C7 C11 N1 Cu1 . . . . -179.17(19) ?
    C12 C11 N1 Cu1 . . . . 1.5(3) ?
    C2 C1 N2 C12 . . . . 0.7(3) ?
    C2 C1 N2 Cu1 . . . . 179.91(18) ?
    C4 C12 N2 C1 . . . . -0.9(3) ?
    C11 C12 N2 C1 . . . . 179.9(2) ?
    C4 C12 N2 Cu1 . . . . 179.74(18) ?
    C11 C12 N2 Cu1 . . . . 0.5(2) ?
    C15 C14 N3 Cu1 . . . . 149.15(18) ?
    C13 C14 N3 Cu1 . . . . 20.5(2) ?
    O1 C13 O2 Cu1 . . . . 178.54(18) ?
    C14 C13 O2 Cu1 . . . . 2.4(3) ?
    C13 O2 Cu1 N3 . . . . 8.10(18) ?
    C13 O2 Cu1 N2 . . . . 177.01(18) ?
    C13 O2 Cu1 N1 . . . . 112.1(3) ?
    C13 O2 Cu1 O3W . . . . -87.02(18) ?
    C14 N3 Cu1 O2 . . . . -16.23(17) ?
    C14 N3 Cu1 N2 . . . . -88.6(4) ?
    C14 N3 Cu1 N1 . . . . 176.68(17) ?
    C14 N3 Cu1 O3W . . . . 81.77(17) ?
    C1 N2 Cu1 O2 . . . . 13.0(2) ?
    C12 N2 Cu1 O2 . . . . -167.75(16) ?
    C1 N2 Cu1 N3 . . . . 84.5(4) ?
    C12 N2 Cu1 N3 . . . . -96.2(4) ?
    C1 N2 Cu1 N1 . . . . -179.0(2) ?
    C12 N2 Cu1 N1 . . . . 0.24(15) ?
    C1 N2 Cu1 O3W . . . . -85.8(2) ?
    C12 N2 Cu1 O3W . . . . 93.43(16) ?
    C10 N1 Cu1 O2 . . . . -114.1(4) ?
    C11 N1 Cu1 O2 . . . . 65.0(4) ?
    C10 N1 Cu1 N3 . . . . -11.8(3) ?
    C11 N1 Cu1 N3 . . . . 167.33(17) ?
    C10 N1 Cu1 N2 . . . . 179.9(2) ?
    C11 N1 Cu1 N2 . . . . -0.96(16) ?
    C10 N1 Cu1 O3W . . . . 84.8(2) ?
    C11 N1 Cu1 O3W . . . . -96.04(17) ?
loop_
    _geom_hbond_atom_site_label_D
    _geom_hbond_atom_site_label_H
    _geom_hbond_atom_site_label_A
    _geom_hbond_site_symmetry_A
    _geom_hbond_distance_DH
    _geom_hbond_distance_HA
    _geom_hbond_distance_DA
    _geom_hbond_angle_DHA
    _geom_hbond_publ_flag
    O3W H3A O1W 1 0.828(15) 2.017(16) 2.778(3) 153(3) y
    N3 H01 O1W 1 0.87(3) 2.15(3) 2.967(4) 156(2) y
    O3W H3B O2W 1 0.841(15) 1.919(15) 2.753(3) 171(3) y
    O1W H1A O4 1_565 0.802(15) 2.016(16) 2.810(4) 170(3) y
    O1W H1B O4 2_665 0.822(15) 2.19(2) 2.881(4) 143(2) y
    O1W H1B O5 2_665 0.822(15) 2.478(19) 3.245(5) 156(3) y
    O2W H2A O1 2_676 0.804(15) 2.048(18) 2.836(3) 167(3) y
    O2W H2B O1 1_545 0.840(15) 2.015(16) 2.851(3) 174(3) y
    N3 H02 O3 1_665 0.82(3) 2.46(3) 3.229(4) 158(2) y
    N3 H02 O5 1_665 0.82(3) 2.58(3) 3.168(4) 130(2) y
