# Supplementary material for: Aqua­(1,10-phenanthroline-κ2 N,N′)(valinato-κ2 N,O)copper(II) nitrate dihydrate
Source: Acta Crystallogr Sect E Struct Rep Online. 2011 Nov 23;67(Pt 12):m1796–7. doi: 10.1107/S1600536811047398 (PMC3238705; doi:10.1107/S1600536811047398)
Supplement: Supplementary file 2 [file e-67-m1796-Isup2.hkl]

#
# h,k,l, Fc-squared, Fo-squared, sigma(Fo-squared) and status flag
#
data_I
_shelx_title ' att7j27 in P -1'
_shelx_refln_list_code          4
_shelx_F_calc_maximum      207.34
_exptl_crystal_F_000       494.00
_reflns_d_resolution_high  0.7824
 
loop_
 _symmetry_equiv_pos_as_xyz
 'x, y, z'
 '-x, -y, -z'
 
_cell_length_a     7.9020
_cell_length_b     9.6100
_cell_length_c    14.3270
_cell_angle_alpha  81.890
_cell_angle_beta   75.040
_cell_angle_gamma  87.920
 
_shelx_F_squared_multiplier     1.000
 
loop_
 _refln_index_h
 _refln_index_k
 _refln_index_l
 _refln_F_squared_calc
 _refln_F_squared_meas
 _refln_F_squared_sigma
 _refln_observed_status
   1   0   0     1617.13     1590.23     25.94 o
   2   0   0     5431.35     5062.49     91.25 o
   3   0   0     1072.25     1163.48     55.24 o
   4   0   0      124.35      144.05      6.77 o
   5   0   0     3184.70     3199.63     76.63 o
   6   0   0       81.67       89.08      5.96 o
   7   0   0      299.26      286.74     15.43 o
   8   0   0       26.64       31.68      6.23 o
   9   0   0       16.57       19.77      6.23 o
  -9   1   0       18.36       14.08      6.50 o
  -8   1   0       11.96       13.81      6.50 o
  -7   1   0      526.24      539.36     21.66 o
  -6   1   0       65.90       69.05      5.69 o
  -5   1   0     2569.27     2627.23     70.67 o
  -4   1   0      651.29      657.42     35.20 o
  -3   1   0       46.24       58.49      3.79 o
  -2   1   0      594.03      641.71     30.87 o
  -1   1   0       31.59       55.51      1.89 o
   0   1   0     7901.31     6941.36    119.27 o
   1   1   0     3908.74     3913.06     45.08 o
   2   1   0      531.33      500.10     26.53 o
   3   1   0     2004.56     2008.53     71.48 o
   4   1   0      303.78      308.94     17.06 o
   5   1   0     1144.10     1197.59     47.65 o
   6   1   0        8.90        7.31      4.60 o
   7   1   0       23.65       26.26      5.96 o
   8   1   0      154.16      148.65      9.48 o
   9   1   0       19.20        8.12      7.04 o
  -9   2   0       77.25       68.23      8.39 o
  -8   2   0        1.82        7.85      5.14 o
  -7   2   0       60.71       70.94      6.50 o
  -6   2   0      223.56      230.15     10.56 o
  -5   2   0      228.15      224.73      8.39 o
  -4   2   0      161.74      140.80      6.77 o
  -3   2   0       40.60       44.68      3.79 o
  -2   2   0      811.64      809.59     41.16 o
  -1   2   0      321.98      352.90     12.18 o
   0   2   0      370.00      414.34     15.20 o
   1   2   0     2745.42     2977.58     49.10 o
   2   2   0      203.47      209.57      7.58 o
   3   2   0     1624.58     1619.17     64.98 o
   4   2   0      362.83      397.21     18.95 o
   5   2   0       28.02       21.39      4.06 o
   6   2   0      212.93      207.68     11.10 o
   7   2   0        9.63        9.75      5.69 o
   8   2   0      155.71      157.86      8.94 o
   9   2   0        0.32        5.14      6.50 o
  -9   3   0      111.64      103.97      9.21 o
  -8   3   0      127.89      119.41      8.66 o
  -7   3   0      154.27      159.21      8.66 o
  -6   3   0       44.15       46.30      5.69 o
  -5   3   0       47.22       43.86      4.60 o
  -4   3   0      118.09       98.02      5.14 o
  -3   3   0       37.38       28.97      3.79 o
  -2   3   0     2281.68     2211.34     74.19 o
  -1   3   0     2940.44     2866.19     56.96 o
   0   3   0       35.87       35.84      2.30 o
   1   3   0        5.82       14.60      2.11 o
   2   3   0      359.15      336.29     16.79 o
   3   3   0     1454.38     1395.79     59.03 o
   4   3   0       19.83       16.79      3.79 o
   5   3   0      519.88      477.63     26.26 o
   6   3   0       37.05       40.61      5.69 o
   7   3   0       44.26       47.38      6.50 o
   8   3   0       50.61       55.24      7.04 o
   9   3   0       11.32       19.50      6.50 o
  -9   4   0       55.19       53.88      7.85 o
  -8   4   0       47.68       48.47      7.31 o
  -7   4   0        1.73       10.83      5.42 o
  -6   4   0      406.67      455.43     20.85 o
  -5   4   0       40.54       42.78      5.14 o
  -4   4   0      574.84      478.44     26.26 o
  -3   4   0       51.18       55.51      4.33 o
  -2   4   0     3596.55     3579.51     89.08 o
  -1   4   0        3.60        4.99      2.20 o
   0   4   0      291.42      272.83      9.06 o
   1   4   0     1279.25     1176.64     39.06 o
   2   4   0        0.83        0.00      3.52 o
   3   4   0      381.37      392.34     19.77 o
   4   4   0      474.29      509.58     24.91 o
   5   4   0       82.22       82.58      5.96 o
   6   4   0      217.42      236.92     11.10 o
   7   4   0       30.07       22.47      6.23 o
   8   4   0       29.66       29.51      7.04 o
   9   4   0        3.54        5.69      6.50 o
  -8   5   0       13.18       23.56      5.96 o
  -7   5   0      117.14       98.56      8.12 o
  -6   5   0      314.12      292.97     15.43 o
  -5   5   0       15.48        8.39      4.87 o
  -4   5   0      491.62      491.17     23.29 o
  -3   5   0       52.42       60.65      4.60 o
  -2   5   0      257.74      231.23     12.73 o
  -1   5   0     1091.54     1047.17     34.79 o
   0   5   0      513.96      517.93     17.08 o
   1   5   0      524.23      537.75     17.13 o
   2   5   0      395.87      392.88     21.93 o
   3   5   0      590.61      605.16     33.03 o
   4   5   0       57.24       44.41      4.87 o
   5   5   0        5.49        8.39      4.60 o
   6   5   0      228.25      211.74     10.83 o
   7   5   0        6.02       15.16      5.96 o
   8   5   0       41.81       48.47      7.31 o
  -8   6   0      144.47      134.30      9.21 o
  -7   6   0      192.11      200.91     10.29 o
  -6   6   0      233.38      255.60     11.91 o
  -5   6   0       17.98       13.00      5.14 o
  -4   6   0      173.11      182.22      7.58 o
  -3   6   0      623.02      639.28     30.87 o
  -2   6   0      832.35      956.07     39.53 o
  -1   6   0      638.62      622.42     21.24 o
   0   6   0       26.88       32.50      2.98 o
   1   6   0       88.14       78.46      4.03 o
   2   6   0      220.91      213.09     11.10 o
   3   6   0      127.66      137.01      6.23 o
   4   6   0     1065.38     1035.41     34.66 o
   5   6   0       57.77       56.59      6.77 o
   6   6   0      120.64      121.84      8.12 o
   7   6   0       11.63        8.12      6.23 o
   8   6   0       38.63       33.30      7.58 o
  -7   7   0       11.92       11.37      6.77 o
  -6   7   0      242.82      263.73     10.83 o
  -5   7   0       60.91       55.24      6.77 o
  -4   7   0       88.99       98.29      6.77 o
  -3   7   0     1324.42     1316.73     37.09 o
  -2   7   0       37.19       42.24      4.87 o
  -1   7   0     1469.13     1530.59     40.61 o
   0   7   0      419.16      409.21     15.84 o
   1   7   0      273.65      291.81      9.63 o
   2   7   0      242.79      249.65     10.83 o
   3   7   0        3.32        2.98      4.33 o
   4   7   0      138.16      151.63      7.85 o
   5   7   0       11.14       22.20      5.69 o
   6   7   0      103.18      106.41      7.58 o
   7   7   0       18.94       24.37      6.50 o
  -7   8   0        6.91       16.52      6.50 o
  -6   8   0      191.06      186.02      9.75 o
  -5   8   0      193.90      200.91      9.48 o
  -4   8   0      198.97      193.60      9.21 o
  -3   8   0       72.29       70.94      6.23 o
  -2   8   0      292.41      284.57     15.70 o
  -1   8   0     1033.10     1033.32     22.78 o
   0   8   0      767.45      741.13     26.94 o
   1   8   0      662.17      668.44     22.74 o
   2   8   0      389.98      345.77     18.95 o
   3   8   0       25.79       22.47      5.69 o
   4   8   0      327.62      327.35     15.16 o
   5   8   0       81.43       86.92      7.85 o
   6   8   0       35.69       34.93      6.77 o
   7   8   0       24.51       35.74      7.31 o
  -6   9   0       54.94       62.28      7.85 o
  -5   9   0      418.19      394.23     13.27 o
  -4   9   0       29.57       32.76      5.96 o
  -3   9   0      523.37      489.54     16.52 o
  -2   9   0        3.83        9.75      4.87 o
  -1   9   0      137.32      140.14      7.58 o
   0   9   0      839.80      854.68     20.71 o
   1   9   0       10.78       11.91      4.02 o
   2   9   0      336.22      309.21     15.16 o
   3   9   0       70.81       54.69      7.31 o
   4   9   0      230.97      236.65     10.29 o
   5   9   0       68.80       73.65      7.58 o
   6   9   0       10.37        7.58      7.04 o
  -5  10   0      118.41      126.72      8.94 o
  -4  10   0       18.54       14.08      6.77 o
  -3  10   0      150.54      151.63      8.66 o
  -2  10   0      164.70      155.15      8.94 o
  -1  10   0       32.56       35.79      4.11 o
   0  10   0       46.73       48.93      4.78 o
   1  10   0       28.03       34.23      9.61 o
   2  10   0      214.64      219.59     10.29 o
   3  10   0       18.84       14.89      6.77 o
   4  10   0       36.51       51.17      7.31 o
   5  10   0        8.80        4.06      6.77 o
  -3  11   0      100.68      108.31      8.94 o
  -2  11   0      152.29      159.48      9.48 o
  -1  11   0       48.84       60.90      5.28 o
   0  11   0        3.06        5.32      4.09 o
   1  11   0       68.28       61.98      5.55 o
   2  11   0      175.67      184.66     10.83 o
   3  11   0      213.55      226.63     11.37 o
   4  11   0       25.31       16.79      7.58 o
  -1  12   0       14.57        9.75      4.88 o
   0  12   0       77.14       86.06      6.03 o
   1  12   0       51.12       59.78     12.86 o
   0 -12   1        0.12        2.68      4.88 o
  -3 -11   1       88.85       95.58      9.21 o
  -2 -11   1        8.89       12.18      6.50 o
  -1 -11   1       13.18       11.22      5.96 o
   0 -11   1       20.29       21.55      4.60 o
   1 -11   1       30.83       36.21      4.88 o
   2 -11   1      206.76      193.60     10.29 o
   3 -11   1        7.32        2.17      6.50 o
  -5 -10   1       55.51       56.32      8.66 o
  -4 -10   1        6.85        1.35      6.50 o
  -3 -10   1      190.31      184.66     10.29 o
  -2 -10   1       28.93       28.97      6.77 o
  -1 -10   1      525.76      526.73     10.24 o
   0 -10   1      482.48      491.21      9.96 o
   1 -10   1       36.80       38.58      6.36 o
   2 -10   1      242.02      221.21     10.29 o
   3 -10   1        2.12        1.90      5.69 o
   4 -10   1      185.66      174.91     10.02 o
   5 -10   1      154.69      173.29     10.02 o
  -6  -9   1       33.55       34.66      7.58 o
  -5  -9   1       91.40       83.67      8.39 o
  -4  -9   1       90.14       79.60      7.85 o
  -3  -9   1      102.87       92.33      7.85 o
  -2  -9   1       16.80       15.98      5.69 o
  -1  -9   1      447.96      460.87     12.73 o
   0  -9   1      967.42      989.23     17.90 o
   1  -9   1       64.75       68.74      5.01 o
   2  -9   1       19.24       18.68      5.42 o
   3  -9   1      156.45      152.17      8.39 o
   4  -9   1      317.09      320.86     11.64 o
   5  -9   1      176.98      187.64     10.02 o
   6  -9   1       10.18       11.10      6.77 o
  -7  -8   1       26.77       19.22      7.31 o
  -6  -8   1       14.70       14.35      6.77 o
  -5  -8   1      251.38      263.45     10.83 o
  -4  -8   1        8.35        3.25      5.69 o
  -3  -8   1      212.63      222.03     11.10 o
  -2  -8   1       26.17       22.74      5.42 o
  -1  -8   1      117.82      122.39      5.17 o
   0  -8   1      774.45      737.30     20.10 o
   1  -8   1      179.34      187.90      6.01 o
   2  -8   1      281.60      288.64     14.08 o
   3  -8   1       45.54       56.32      5.96 o
   4  -8   1       15.62       21.12      5.42 o
   5  -8   1      325.93      324.65     11.91 o
   6  -8   1        3.50        5.96      6.23 o
   7  -8   1      124.43      147.03      9.48 o
  -7  -7   1       13.21       18.95      7.04 o
  -6  -7   1        0.05        5.42      5.96 o
  -5  -7   1      186.78      189.81      9.48 o
  -4  -7   1       17.84       19.50      5.69 o
  -3  -7   1      141.05      145.94      7.31 o
  -2  -7   1      354.55      345.50     17.87 o
  -1  -7   1        4.62        8.34      6.36 o
   0  -7   1     1398.36     1427.66     31.68 o
   1  -7   1        0.57        6.50      3.79 o
   2  -7   1     1959.34     1949.78     48.74 o
   3  -7   1      150.69      155.15      7.04 o
   4  -7   1      324.80      301.09     16.52 o
   5  -7   1      252.21      287.01     13.81 o
   6  -7   1       21.50       15.16      5.96 o
   7  -7   1      214.55      216.88     10.29 o
   8  -7   1       59.24       61.73      8.12 o
  -8  -6   1       12.16        8.66      7.31 o
  -7  -6   1        7.69        7.85      6.23 o
  -6  -6   1       23.95       32.49      6.23 o
  -5  -6   1      236.26      220.40     11.10 o
  -4  -6   1      276.29      289.45     12.46 o
  -3  -6   1      675.24      694.24     31.41 o
  -2  -6   1      734.76      767.62     37.09 o
  -1  -6   1      224.47      232.38      7.28 o
   0  -6   1     1093.28     1088.73     32.25 o
   1  -6   1     1398.52     1482.15     36.06 o
   2  -6   1       86.46       94.23      5.14 o
   3  -6   1     2546.49     2543.02     59.03 o
   4  -6   1      168.47      164.08      7.58 o
   5  -6   1      373.16      380.15     18.95 o
   6  -6   1       48.21       43.32      6.50 o
   7  -6   1       77.73       75.81      7.58 o
   8  -6   1      149.71      154.34     10.29 o
  -8  -5   1       18.78       29.51      7.04 o
  -7  -5   1       64.03       55.78      7.85 o
  -6  -5   1      203.02      207.95     10.29 o
  -5  -5   1      187.89      192.51      9.75 o
  -4  -5   1      117.20      117.78      6.50 o
  -3  -5   1       56.02       59.57      4.87 o
  -2  -5   1     1509.18     1545.53     54.69 o
  -1  -5   1        3.33       -0.27      2.49 o
   0  -5   1     2271.02     2141.87     49.49 o
   1  -5   1      414.35      406.70     20.17 o
   2  -5   1      727.26      675.56     35.47 o
   3  -5   1     1338.84     1407.17     49.01 o
   4  -5   1       93.26       93.41      5.42 o
   5  -5   1      727.84      674.75     28.43 o
   6  -5   1       87.33       95.31      6.77 o
   7  -5   1       15.26       19.22      5.42 o
   8  -5   1      136.33      148.38      9.48 o
  -9  -4   1       39.15       44.41      8.12 o
  -8  -4   1       10.60       15.98      6.23 o
  -7  -4   1      163.93      176.00      9.21 o
  -6  -4   1      148.53      129.70      7.85 o
  -5  -4   1      177.16      175.73      9.48 o
  -4  -4   1       98.53       88.00      5.69 o
  -3  -4   1        9.67       11.10      3.79 o
  -2  -4   1     1228.28     1319.71     54.69 o
  -1  -4   1      112.56       95.92      3.43 o
   0  -4   1      275.51      243.72      9.48 o
   1  -4   1       72.06       73.52      2.77 o
   2  -4   1        1.74       -2.98      2.98 o
   3  -4   1     2785.31     2740.95     76.63 o
   4  -4   1      154.39      146.48      9.75 o
   5  -4   1      146.83      147.84      7.31 o
   6  -4   1      351.89      344.41     16.79 o
   7  -4   1       60.55       51.72      6.77 o
   8  -4   1       78.87       72.29      7.58 o
   9  -4   1       53.61       53.34      7.85 o
  -9  -3   1       31.86       42.51      7.04 o
  -8  -3   1        8.96        7.58      6.23 o
  -7  -3   1       77.28       67.15      7.58 o
  -6  -3   1      174.47      190.35     11.64 o
  -5  -3   1       71.74       79.88      5.69 o
  -4  -3   1     1368.28     1407.44     51.45 o
  -3  -3   1        6.81        4.60      3.52 o
  -2  -3   1      370.52      340.62     16.79 o
  -1  -3   1       12.94       15.60      2.30 o
   0  -3   1     3763.79     4052.96     72.29 o
   1  -3   1       31.48       30.95      3.52 o
   2  -3   1       47.06       65.53      3.52 o
   3  -3   1       22.85       11.10      3.25 o
   4  -3   1       38.91       34.39      3.79 o
   5  -3   1        1.48        0.00      3.79 o
   6  -3   1      628.17      604.08     27.35 o
   7  -3   1        8.84       12.73      5.14 o
   8  -3   1      302.68      287.55     11.64 o
   9  -3   1       16.33       13.54      7.31 o
  -9  -2   1       49.07       61.19      7.58 o
  -8  -2   1       24.05       33.85      6.23 o
  -7  -2   1       72.60       67.15      7.04 o
  -6  -2   1      183.96      176.00      8.94 o
  -5  -2   1        7.34        5.14      4.06 o
  -4  -2   1      176.95      161.65      8.12 o
  -3  -2   1     1264.95     1239.56     55.78 o
  -2  -2   1      989.45     1129.09     49.55 o
  -1  -2   1     5861.73     5939.68     72.65 o
   0  -2   1       49.76       57.28      3.93 o
   1  -2   1     7376.97     6943.43     74.38 o
   2  -2   1      258.46      322.75     16.79 o
   3  -2   1       22.66        7.04      2.98 o
   4  -2   1     1229.46     1257.97     55.24 o
   5  -2   1       32.87       35.20      4.60 o
   6  -2   1      408.54      377.45     19.77 o
   7  -2   1       18.28       13.54      5.96 o
   8  -2   1       32.16       39.53      6.23 o
   9  -2   1       16.73       13.00      6.50 o
  -9  -1   1       29.59       39.53      7.31 o
  -8  -1   1      156.13      159.75      8.66 o
  -7  -1   1       71.99       72.84      7.31 o
  -6  -1   1      377.30      403.71     18.41 o
  -5  -1   1       76.85       71.75      5.42 o
  -4  -1   1      638.40      695.32     34.12 o
  -3  -1   1      564.99      545.59     27.35 o
  -2  -1   1       61.39       60.65      3.25 o
  -1  -1   1    10438.48    10176.95    323.83 o
   0  -1   1       48.03       67.05      2.49 o
   1  -1   1        5.19        6.03      1.43 o
   2  -1   1      281.95      281.32     12.18 o
   3  -1   1      353.70      332.50     16.25 o
   4  -1   1     3865.37     3795.04     93.68 o
   5  -1   1       57.89       72.29      5.14 o
   6  -1   1      295.80      258.04     10.83 o
   7  -1   1        7.89        8.66      5.69 o
   8  -1   1       13.01       17.87      5.69 o
   9  -1   1       11.71       15.70      6.77 o
  -9   0   1       11.10       11.10      6.77 o
  -8   0   1      136.10      135.38      8.94 o
  -7   0   1        1.96        8.39      5.42 o
  -6   0   1      453.82      474.38     24.64 o
  -5   0   1      149.25      146.48      7.58 o
  -4   0   1      155.89      124.82      5.42 o
  -3   0   1        6.56        8.12      3.25 o
  -2   0   1     1088.13     1092.54     46.30 o
  -1   0   1     6380.61     5923.04     89.76 o
   1   0   1     1745.36     1724.94     27.08 o
   2   0   1     4275.44     4094.24     80.96 o
   3   0   1      556.91      535.03     28.70 o
   4   0   1     1305.72     1155.08     55.24 o
   5   0   1      368.33      334.94     16.79 o
   6   0   1       35.89       42.24      5.14 o
   7   0   1      230.66      211.20     11.37 o
   8   0   1       37.67       32.22      6.50 o
   9   0   1       46.65       49.01      7.58 o
  -9   1   1        1.81       11.10      5.96 o
  -8   1   1      153.53      155.96      8.94 o
  -7   1   1       51.90       41.70      6.77 o
  -6   1   1      482.82      514.72     24.10 o
  -5   1   1      426.49      415.89     20.04 o
  -4   1   1      115.01       99.37      9.21 o
  -3   1   1     1403.65     1396.61     58.49 o
  -2   1   1     3179.29     2973.27     76.08 o
  -1   1   1      142.44      111.14      2.93 o
   0   1   1     2068.30     2283.90     28.81 o
   1   1   1      668.56      644.15     19.36 o
   2   1   1     9322.34     9405.56    125.09 o
   3   1   1       10.13       11.37      3.25 o
   4   1   1     1814.57     1857.72     66.34 o
   5   1   1       78.15       73.65      5.14 o
   6   1   1      485.41      467.34     24.10 o
   7   1   1      426.58      455.97     21.12 o
   8   1   1        1.15       -1.08      5.69 o
   9   1   1      155.82      151.36     10.29 o
  -9   2   1       20.99        8.94      7.04 o
  -8   2   1       12.11        6.77      6.50 o
  -7   2   1       36.71       43.32      5.69 o
  -6   2   1        1.41        3.52      4.60 o
  -5   2   1     1784.69     1748.33     53.61 o
  -4   2   1      994.67     1105.80     49.55 o
  -3   2   1     9154.54     9470.27    150.82 o
  -2   2   1     1093.73     1040.28     49.82 o
  -1   2   1     6071.63     5937.55     95.31 o
   0   2   1      218.30      202.53      8.12 o
   1   2   1     4190.73     4423.51     57.98 o
   2   2   1    42989.05    36423.02    267.52 o
   3   2   1     3693.02     3920.13     98.29 o
   4   2   1     3029.11     2936.99     80.15 o
   5   2   1      110.94      124.01      7.04 o
   6   2   1      169.96      184.12      8.39 o
   7   2   1      720.64      712.92     24.91 o
   8   2   1        6.41        7.04      6.23 o
   9   2   1       71.31       75.81      8.39 o
  -9   3   1        7.31        9.48      6.77 o
  -8   3   1        2.73       -5.42      6.23 o
  -7   3   1       87.80      100.18      7.58 o
  -6   3   1      140.95      152.71      7.85 o
  -5   3   1      370.17      364.72     17.06 o
  -4   3   1       16.80       23.02      3.52 o
  -3   3   1     2701.81     3026.88     83.67 o
  -2   3   1     6040.38     6123.35    119.68 o
  -1   3   1     1550.41     1530.40     42.28 o
   0   3   1     2383.24     2563.50     51.50 o
   1   3   1     1452.29     1540.92     41.51 o
   2   3   1     1907.25     1939.22     69.05 o
   3   3   1     2914.93     3044.75     85.02 o
   4   3   1      502.23      480.88     27.62 o
   5   3   1      243.98      239.09     13.27 o
   6   3   1       72.16       72.29      5.96 o
   7   3   1       64.23       75.81      7.04 o
   8   3   1        7.78        1.90      5.96 o
   9   3   1        2.19        9.21      6.50 o
  -9   4   1       11.57       10.02      7.31 o
  -8   4   1       41.88       32.76      7.04 o
  -7   4   1      249.07      278.08     12.73 o
  -6   4   1        6.34       12.73      4.87 o
  -5   4   1      173.65      165.71      7.58 o
  -4   4   1       81.00       72.29      5.14 o
  -3   4   1        3.18        8.39      3.52 o
  -2   4   1      424.60      447.85     24.64 o
  -1   4   1     2197.99     2322.94     53.02 o
   0   4   1     1113.17     1324.62     74.87 o
   1   4   1       70.01       86.32      6.50 o
   2   4   1        9.31        3.79      3.25 o
   3   4   1       50.11       38.18      4.33 o
   4   4   1      207.43      224.73      9.48 o
   5   4   1      542.81      514.18     27.62 o
   6   4   1        8.10       15.98      5.69 o
   7   4   1       56.08       49.01      7.04 o
   8   4   1        6.15        6.77      6.23 o
   9   4   1        0.23       -2.17      6.77 o
  -8   5   1       78.09       59.57      8.12 o
  -7   5   1      310.25      303.26     11.91 o
  -6   5   1       70.46       55.78      6.50 o
  -5   5   1      118.02      124.82      6.77 o
  -4   5   1      640.32      618.97     30.60 o
  -3   5   1      195.85      171.39      9.75 o
  -2   5   1      405.56      354.97     18.95 o
  -1   5   1      104.68      126.58      6.23 o
   0   5   1      643.57      649.26     30.60 o
   1   5   1      322.51      339.54     30.05 o
   2   5   1      333.43      299.20     17.60 o
   3   5   1        2.51       -1.35      3.79 o
   4   5   1       18.18       12.73      4.60 o
   5   5   1       21.02       19.77      5.14 o
   6   5   1      138.88      135.38      7.85 o
   7   5   1      154.44      164.63      8.66 o
   8   5   1       15.31       24.91      6.50 o
   9   5   1        8.64       12.18      6.77 o
  -8   6   1        1.40        2.44      6.23 o
  -7   6   1      354.81      335.48     12.46 o
  -6   6   1        6.11       -5.69      5.69 o
  -5   6   1       13.78       18.41      4.87 o
  -4   6   1      712.69      754.08     29.78 o
  -3   6   1       65.71       63.36      5.42 o
  -2   6   1      849.97      836.39     37.64 o
  -1   6   1       94.57       94.70      4.01 o
   0   6   1      595.69      580.54     20.58 o
   1   6   1      839.41      803.34     27.92 o
   2   6   1      351.35      310.57     15.70 o
   3   6   1      413.50      435.12     22.47 o
   4   6   1       20.13       14.08      4.87 o
   5   6   1      229.30      238.81     10.29 o
   6   6   1        0.84        7.31      5.14 o
   7   6   1       11.17       18.41      5.96 o
   8   6   1       41.13       43.59      7.85 o
  -7   7   1      124.66      128.88      9.75 o
  -6   7   1      109.77      104.24      8.66 o
  -5   7   1      252.31      269.68     13.00 o
  -4   7   1      562.03      558.32     21.12 o
  -3   7   1        3.19       12.46      4.33 o
  -2   7   1      889.91      925.20     34.39 o
  -1   7   1       30.20       24.46      4.20 o
   0   7   1      316.15      315.89     12.16 o
   1   7   1      797.57      812.01     25.08 o
   2   7   1       12.61       14.89      4.87 o
   3   7   1      148.25      150.82      7.58 o
   4   7   1       36.17       27.89      5.96 o
   5   7   1      191.25      177.89     10.02 o
   6   7   1       36.68       33.30      5.96 o
   7   7   1        4.54       11.10      6.50 o
   8   7   1       21.94       10.29      7.58 o
  -7   8   1       99.23      103.16      9.48 o
  -6   8   1      174.50      204.16     10.02 o
  -5   8   1       84.62       82.04      7.31 o
  -4   8   1      395.99      430.25     15.70 o
  -3   8   1        3.92       14.62      4.60 o
  -2   8   1        5.87        8.39      4.33 o
  -1   8   1      959.99      983.53     22.02 o
   0   8   1      592.78      578.06     18.47 o
   1   8   1      596.00      585.39     18.38 o
   2   8   1        8.69        6.23      5.14 o
   3   8   1       98.26       95.58      7.04 o
   4   8   1       57.55       67.15      6.77 o
   5   8   1       28.29       29.78      6.50 o
   6   8   1      123.31      130.78      8.66 o
   7   8   1        0.57       -2.71      6.50 o
  -6   9   1      161.69      165.98     10.02 o
  -5   9   1        3.59        1.08      5.96 o
  -4   9   1      333.60      365.53     11.91 o
  -3   9   1       30.42       24.64      5.96 o
  -2   9   1       71.68       74.19      6.50 o
  -1   9   1      181.14      174.33      7.72 o
   0   9   1       60.63       67.85      4.60 o
   1   9   1      430.76      422.25     15.03 o
   2   9   1      276.09      257.50     13.81 o
   3   9   1      131.77      126.45      8.39 o
   4   9   1      158.16      148.65      8.94 o
   5   9   1        9.13        4.60      5.96 o
   6   9   1       13.93       25.72      7.04 o
  -5  10   1       35.57       45.22      6.77 o
  -4  10   1      186.74      202.53     10.02 o
  -3  10   1      248.35      272.12     10.83 o
  -2  10   1      121.25      117.24      8.12 o
  -1  10   1      119.23      117.15      5.73 o
   0  10   1        0.54        1.42      3.73 o
   1  10   1      116.25      127.94      6.03 o
   2  10   1      262.78      252.62     10.56 o
   3  10   1       92.80      111.83      8.12 o
   4  10   1       31.69       27.08      6.77 o
   5  10   1        3.90        3.52      5.96 o
  -3  11   1      187.06      199.28     10.56 o
  -2  11   1        0.31        2.98      5.42 o
  -1  11   1      407.61      406.51      9.48 o
   0  11   1        1.32        6.63      4.11 o
   1  11   1      174.90      163.55      6.99 o
   2  11   1      333.16      339.00     13.00 o
   3  11   1        3.72        8.66      6.77 o
   4  11   1      103.73       96.39      9.48 o
  -1  12   1       79.17       77.63      6.03 o
   0  12   1       42.71       36.68      5.36 o
   1  12   1       24.30       23.21      5.26 o
   2  12   1       19.86       20.04      7.58 o
  -3 -11   2        1.92        0.00      6.77 o
  -2 -11   2       76.16       63.90      8.94 o
  -1 -11   2        5.46        8.38      4.55 o
   0 -11   2        7.34        5.96      6.09 o
   1 -11   2      204.78      211.60      7.47 o
   2 -11   2        2.33        4.06      5.96 o
   3 -11   2      244.23      246.13     11.64 o
  -4 -10   2       47.43       61.46      7.58 o
  -3 -10   2       16.94       20.31      6.50 o
  -2 -10   2      120.22      126.99      9.21 o
  -1 -10   2      169.73      172.64      9.88 o
   0 -10   2       46.48       41.14     10.83 o
   1 -10   2       11.17       11.07      4.47 o
   2 -10   2        0.29        2.44      4.87 o
   3 -10   2       85.70       99.37      7.58 o
   4 -10   2       98.91      126.72      8.12 o
   5 -10   2       26.97       40.34      6.77 o
  -6  -9   2       11.32       15.43      7.04 o
  -5  -9   2       15.34       19.22      6.50 o
  -4  -9   2        0.80       -5.96      5.96 o
  -3  -9   2       31.30       31.68      6.23 o
  -2  -9   2       12.50       10.56      5.96 o
  -1  -9   2      227.89      231.26     15.43 o
   0  -9   2        6.22       12.32      3.83 o
   1  -9   2       43.86       41.43      4.50 o
   2  -9   2       30.58       34.39      5.42 o
   3  -9   2       66.91       78.79      6.77 o
   4  -9   2      243.77      251.00     10.29 o
   5  -9   2       42.51       40.61      6.77 o
   6  -9   2       78.90       88.81      8.12 o
  -6  -8   2       64.19       75.54      8.12 o
  -5  -8   2       14.17       25.18      6.23 o
  -4  -8   2      233.67      242.06     11.64 o
  -3  -8   2      162.20      147.30      8.39 o
  -2  -8   2        0.46       -5.42      5.42 o
  -1  -8   2      415.20      419.43     14.55 o
   0  -8   2      138.60      144.16      5.73 o
   1  -8   2     1736.06     1690.68     68.77 o
   2  -8   2      592.89      614.09     22.47 o
   3  -8   2        8.46       11.10      4.60 o
   4  -8   2      378.50      370.14     14.62 o
   5  -8   2       33.27       27.62      5.96 o
   6  -8   2      483.07      491.71     14.35 o
   7  -8   2       65.27       57.94      8.39 o
  -7  -7   2        9.30       11.37      6.77 o
  -6  -7   2      153.79      161.38     10.02 o
  -5  -7   2       95.50      104.24      7.85 o
  -4  -7   2      363.12      378.80     17.06 o
  -3  -7   2      514.27      476.00     22.74 o
  -2  -7   2      556.42      529.62     26.26 o
  -1  -7   2     1284.88     1199.60     31.14 o
   0  -7   2      227.32      221.44     11.78 o
   1  -7   2     2046.97     2147.48     63.22 o
   2  -7   2     1911.77     1939.49     47.38 o
   3  -7   2       11.84       12.18      4.33 o
   4  -7   2      101.55      112.37      6.77 o
   5  -7   2       37.81       34.39      5.96 o
   6  -7   2      112.84      118.60      8.12 o
   7  -7   2      228.22      271.31     11.37 o
   8  -7   2        4.63        9.21      5.96 o
  -8  -6   2       15.19       10.29      7.58 o
  -7  -6   2        1.10       10.29      5.96 o
  -6  -6   2      172.90      164.35      9.75 o
  -5  -6   2      127.16      113.18      7.85 o
  -4  -6   2      182.84      173.29      9.75 o
  -3  -6   2      733.07      777.64     32.22 o
  -2  -6   2        5.83       -1.08      4.33 o
  -1  -6   2      527.37      494.04     21.80 o
   0  -6   2      133.84      137.11      5.71 o
   1  -6   2      275.40      287.17     13.27 o
   2  -6   2     1943.34     2075.95     56.59 o
   3  -6   2       13.96       13.00      4.60 o
   4  -6   2     1494.36     1439.39     40.89 o
   5  -6   2      104.63       94.50      7.04 o
   6  -6   2       24.98       28.70      5.69 o
   7  -6   2      118.62      113.72      8.39 o
   8  -6   2        0.83        4.33      6.50 o
  -8  -5   2       15.00       19.22      7.04 o
  -7  -5   2      163.30      163.54     10.02 o
  -6  -5   2        0.88        5.42      5.69 o
  -5  -5   2      308.82      301.90     15.43 o
  -4  -5   2        7.74       16.25      4.60 o
  -3  -5   2      313.48      303.53     14.35 o
  -2  -5   2       52.85       44.68      4.60 o
  -1  -5   2     1156.38     1196.13     35.99 o
   0  -5   2        4.91        9.49      2.49 o
   1  -5   2       13.78       20.69      2.58 o
   2  -5   2     1039.07      981.25     44.68 o
   3  -5   2       24.59       29.24      4.06 o
   4  -5   2      794.86      794.97     34.66 o
   5  -5   2      522.13      500.10     23.29 o
   6  -5   2      220.53      236.38     10.29 o
   7  -5   2      215.95      214.99     10.56 o
   8  -5   2        6.05       10.29      6.50 o
   9  -5   2       69.10       60.38      8.66 o
  -8  -4   2       16.55       13.27      7.04 o
  -7  -4   2      115.91      115.62      8.12 o
  -6  -4   2       31.24       28.70      5.96 o
  -5  -4   2       96.97       81.77      6.50 o
  -4  -4   2      125.02      119.41      7.58 o
  -3  -4   2       72.90       68.50      4.87 o
  -2  -4   2     3289.17     3184.74     82.85 o
  -1  -4   2      511.53      542.15     19.39 o
   0  -4   2     3174.67     3044.67    250.73 o
   1  -4   2       84.24       82.84      3.36 o
   2  -4   2     1063.30      961.49     47.38 o
   3  -4   2     1316.77     1309.69     54.69 o
   4  -4   2      169.34      188.72      9.75 o
   5  -4   2     1057.51     1013.20     39.26 o
   6  -4   2       26.52       29.51      5.42 o
   7  -4   2      367.72      353.62     14.89 o
   8  -4   2        2.31       -2.17      5.96 o
   9  -4   2        1.97        5.14      5.96 o
  -9  -3   2        6.50       -0.54      7.31 o
  -8  -3   2        7.37        0.54      6.23 o
  -7  -3   2      172.28      174.10      9.21 o
  -6  -3   2        1.21        3.79      5.14 o
  -5  -3   2      207.85      226.09     12.46 o
  -4  -3   2      659.17      626.82     32.76 o
  -3  -3   2     1258.35     1279.36     53.61 o
  -2  -3   2      950.82     1051.92     49.28 o
  -1  -3   2        0.78        0.95      2.30 o
   0  -3   2     1155.42     1268.64     41.06 o
   1  -3   2      454.52      486.14     19.77 o
   2  -3   2      762.50      682.87     34.12 o
   3  -3   2      443.63      449.20     23.02 o
   4  -3   2      144.37      174.10      7.85 o
   5  -3   2      856.37      834.23     37.37 o
   6  -3   2        6.42        7.31      4.33 o
   7  -3   2      404.88      470.86     18.95 o
   8  -3   2       23.53       34.39      5.69 o
   9  -3   2       26.58       28.43      7.04 o
  -9  -2   2       80.37       64.17      8.94 o
  -8  -2   2        1.74        0.27      5.96 o
  -7  -2   2      243.44      243.15     13.00 o
  -6  -2   2        4.52        2.98      4.87 o
  -5  -2   2      177.51      164.35      9.75 o
  -4  -2   2       24.43       27.35      4.06 o
  -3  -2   2       23.59       20.31      4.06 o
  -2  -2   2     1581.05     1483.79     62.55 o
  -1  -2   2     6726.39     6800.50     83.47 o
   0  -2   2     3692.67     3732.17     56.96 o
   1  -2   2      382.17      435.49     15.20 o
   2  -2   2     1198.34     1179.45     53.88 o
   3  -2   2       11.67       14.35      3.25 o
   4  -2   2       30.54       28.43      3.25 o
   5  -2   2     1043.68      936.85     41.97 o
   6  -2   2       62.86       63.09      5.42 o
   7  -2   2       17.03       19.22      5.69 o
   8  -2   2      132.41      131.59      9.21 o
   9  -2   2       15.27       18.41      7.04 o
  -9  -1   2      109.29      110.20      9.75 o
  -8  -1   2        9.79        7.04      6.23 o
  -7  -1   2      430.52      456.78     18.41 o
  -6  -1   2        3.94        4.87      4.87 o
  -5  -1   2      118.50      132.95      7.04 o
  -4  -1   2      778.79      778.72     36.82 o
  -3  -1   2       91.62       82.31      4.33 o
  -2  -1   2      806.00      664.19     29.24 o
  -1  -1   2        9.05       31.08      6.23 o
   0  -1   2      102.98       89.67      2.37 o
   1  -1   2       12.80       27.83      2.44 o
   2  -1   2     1862.21     1812.50     59.03 o
   3  -1   2     1298.95     1264.20     56.86 o
   4  -1   2       70.73       83.67      4.33 o
   5  -1   2      286.48      228.53     13.00 o
   6  -1   2        4.68        6.50      4.06 o
   7  -1   2       23.17       22.47      5.69 o
   8  -1   2       62.72       76.90      7.04 o
   9  -1   2        0.04        0.00      5.69 o
  -9   0   2       39.93       46.30      7.85 o
  -8   0   2        3.27        0.81      5.96 o
  -7   0   2      190.39      200.64      9.48 o
  -6   0   2      203.55      189.81     11.10 o
  -5   0   2      184.70      197.12      9.48 o
  -4   0   2     2711.45     2617.21     75.27 o
  -3   0   2      220.16      221.21      8.94 o
  -2   0   2      208.37      172.21      6.77 o
  -1   0   2     1632.53     1824.02     37.43 o
   0   0   2      763.36      791.50     25.18 o
   1   0   2     3128.59     3343.60     96.53 o
   2   0   2      714.69      800.65     38.18 o
   3   0   2      385.40      333.31     16.52 o
   4   0   2      215.98      207.95     11.91 o
   5   0   2      755.90      700.74     36.55 o
   6   0   2      476.03      474.11     25.99 o
   7   0   2       39.45       32.22      6.23 o
   8   0   2      212.04      191.70     10.02 o
   9   0   2        4.99        9.48      6.23 o
  -9   1   2       64.99       61.19      8.39 o
  -8   1   2        3.67       10.83      5.96 o
  -7   1   2       56.51       53.88      6.50 o
  -6   1   2      630.49      559.94     27.62 o
  -5   1   2      386.29      399.65     18.68 o
  -4   1   2     1661.23     1560.96     59.03 o
  -3   1   2      196.59      196.30      9.48 o
  -2   1   2     2261.96     2120.09     69.05 o
  -1   1   2    10037.69     9476.53     83.76 o
   0   1   2     1638.35     1758.06     32.22 o
   1   1   2    21325.38    18227.07    424.97 o
   2   1   2     2988.90     3225.35     75.81 o
   3   1   2      903.35      936.58     49.82 o
   4   1   2      101.43      102.08      7.85 o
   5   1   2      596.77      551.55     30.60 o
   6   1   2      481.87      546.95     26.81 o
   7   1   2       83.00       85.02      7.04 o
   8   1   2       65.45       82.31      7.58 o
   9   1   2        9.67       14.08      6.23 o
  -9   2   2       30.46       37.37      7.31 o
  -8   2   2       59.94       62.55      7.31 o
  -7   2   2        5.59       10.83      5.14 o
  -6   2   2      491.36      464.09     22.20 o
  -5   2   2      120.82      135.38      6.50 o
  -4   2   2     1546.71     1635.15     59.84 o
  -3   2   2      238.27      253.17     15.98 o
  -2   2   2      337.74      310.30     15.98 o
  -1   2   2       67.22       58.09      2.49 o
   0   2   2        0.17        1.25      1.81 o
   1   2   2      508.09      461.27     42.51 o
   2   2   2    24953.94    22935.41    213.09 o
   3   2   2      937.21      849.66     42.51 o
   4   2   2      608.23      615.18     30.87 o
   5   2   2      107.86      113.18      5.69 o
   6   2   2      148.95      151.36      8.12 o
   7   2   2      267.36      259.93     12.73 o
   8   2   2       32.27       38.45      6.77 o
   9   2   2       34.63       36.82      6.77 o
  -9   3   2       34.95       39.80      7.85 o
  -8   3   2       61.27       56.05      7.85 o
  -7   3   2        0.31        8.39      5.42 o
  -6   3   2      433.84      445.14     21.12 o
  -5   3   2      100.84       99.64      6.23 o
  -4   3   2       57.56       61.73      4.87 o
  -3   3   2     3481.49     3417.59     88.00 o
  -2   3   2      584.00      698.30     32.76 o
  -1   3   2     1501.94     1579.81     74.05 o
   0   3   2       11.90        5.96      2.11 o
   1   3   2       51.44       51.87      2.49 o
   2   3   2      301.98      261.02     10.29 o
   3   3   2      518.88      518.24     23.29 o
   4   3   2     2067.60     2107.90     66.34 o
   5   3   2        0.27       -0.54      4.06 o
   6   3   2      220.14      233.94     11.64 o
   7   3   2       25.87       26.53      5.96 o
   8   3   2      101.24      110.47      8.12 o
   9   3   2       65.77       64.44      8.39 o
  -8   4   2      136.83      141.88      9.21 o
  -7   4   2       35.00       27.89      6.50 o
  -6   4   2       69.44       75.81      6.23 o
  -5   4   2       46.72       42.24      5.14 o
  -4   4   2        1.40       -0.81      3.79 o
  -3   4   2     1811.41     1925.14     63.36 o
  -2   4   2      773.38      897.59     44.41 o
  -1   4   2     5205.30     5423.06     80.15 o
   0   4   2      552.06      571.45     18.73 o
   1   4   2      179.93      179.54      7.93 o
   2   4   2      723.65      704.53     34.66 o
   3   4   2     6257.61     6243.84    114.26 o
   4   4   2     3765.71     4034.13     86.64 o
   5   4   2      274.29      296.49     15.16 o
   6   4   2      737.02      686.12     27.89 o
   7   4   2       16.10       24.10      5.96 o
   8   4   2       85.32       77.44      8.12 o
   9   4   2       58.46       59.57      8.39 o
  -8   5   2       76.10       77.71      8.12 o
  -7   5   2       23.39       24.91      6.23 o
  -6   5   2       11.84       13.27      5.14 o
  -5   5   2      191.03      207.41     11.10 o
  -4   5   2      321.94      350.64     17.60 o
  -3   5   2      851.85      835.31     39.53 o
  -2   5   2      407.30      405.61     22.20 o
  -1   5   2     1893.74     1935.17     46.43 o
   0   5   2     3489.66     3582.00     62.61 o
   1   5   2      472.19      516.08     26.13 o
   2   5   2     1037.19      964.46     46.03 o
   3   5   2      530.72      572.13     29.51 o
   4   5   2      113.80      115.35      6.50 o
   5   5   2      474.09      463.01     23.02 o
   6   5   2       33.48       43.86      6.23 o
   7   5   2      131.80      133.49      8.12 o
   8   5   2       59.49       64.71      7.85 o
   9   5   2        8.44        5.69      7.04 o
  -8   6   2      106.14      115.08      9.75 o
  -7   6   2       50.74       65.25      7.31 o
  -6   6   2      252.27      244.23     11.64 o
  -5   6   2       97.47      105.87      7.31 o
  -4   6   2        6.34       13.81      4.60 o
  -3   6   2      381.41      411.56     21.93 o
  -2   6   2        9.52        7.04      3.79 o
  -1   6   2       30.82       27.17      2.85 o
   0   6   2      777.17      808.38     54.83 o
   1   6   2      898.98      928.41     39.67 o
   2   6   2      130.64      112.37      5.69 o
   3   6   2       38.79       45.22      4.87 o
   4   6   2       12.41       14.89      4.60 o
   5   6   2        1.03       13.27      4.87 o
   6   6   2       28.78       19.50      6.77 o
   7   6   2       14.52       30.33      5.96 o
   8   6   2        4.91        7.85      6.23 o
  -7   7   2      105.74      101.27      8.66 o
  -6   7   2      141.53      141.34      8.39 o
  -5   7   2      767.09      712.92     19.50 o
  -4   7   2        2.03        7.31      4.87 o
  -3   7   2      255.37      268.06     13.00 o
  -2   7   2      177.11      167.06      8.94 o
  -1   7   2      166.03      173.65     15.43 o
   0   7   2      106.29       94.67      4.11 o
   1   7   2        0.16        2.03      3.11 o
   2   7   2      638.59      645.23     30.05 o
   3   7   2      109.74       96.12      6.50 o
   4   7   2      202.45      195.76      9.21 o
   5   7   2      108.50      104.52      7.58 o
   6   7   2       33.77       38.99      6.23 o
   7   7   2        4.09        5.69      6.23 o
   8   7   2       15.29        6.77      7.04 o
  -7   8   2       75.05       77.71      8.66 o
  -6   8   2        0.05        6.50      5.69 o
  -5   8   2      555.49      513.10     14.08 o
  -4   8   2      117.85      121.03      7.85 o
  -3   8   2      266.90      235.57     12.18 o
  -2   8   2      389.76      408.86     20.04 o
  -1   8   2       28.99       27.53      3.73 o
   0   8   2     1151.14     1160.69     51.99 o
   1   8   2        0.18        6.32      3.35 o
   2   8   2      115.92      121.84      7.04 o
   3   8   2       56.90       54.69      6.23 o
   4   8   2       20.48       24.91      5.96 o
   5   8   2      103.61      105.87      8.12 o
   6   8   2        0.51        5.96      5.69 o
   7   8   2       78.41       80.15      9.21 o
  -6   9   2        5.14       -5.42      7.04 o
  -5   9   2      218.74      217.97     10.29 o
  -4   9   2      114.40      119.68      8.66 o
  -3   9   2      212.05      213.63     10.29 o
  -2   9   2      344.32      337.64     14.89 o
  -1   9   2       31.92       32.37      4.02 o
   0   9   2      447.71      417.57     13.02 o
   1   9   2      226.32      228.15     10.29 o
   2   9   2      201.14      207.68     10.29 o
   3   9   2      277.20      283.49     13.54 o
   4   9   2        5.58        2.44      5.96 o
   5   9   2       48.64       47.38      7.04 o
   6   9   2        0.85       -6.50      6.50 o
  -5  10   2      121.61      100.72      9.48 o
  -4  10   2      182.82      191.16     10.02 o
  -3  10   2       35.75       43.59      6.77 o
  -2  10   2      371.09      383.13     11.91 o
  -1  10   2        0.20        2.42      7.72 o
   0  10   2       14.13       21.45     10.70 o
   1  10   2      167.15      168.91      6.32 o
   2  10   2        5.62       11.91      5.69 o
   3  10   2      272.22      258.31     10.83 o
   4  10   2        1.00        6.50      5.69 o
   5  10   2       16.29       17.06      6.77 o
  -3  11   2        9.22       -5.14      6.50 o
  -2  11   2      146.57      166.79      9.48 o
  -1  11   2       81.91       79.93      5.65 o
   0  11   2      123.42      120.18      6.31 o
   1  11   2       19.15       30.38      4.87 o
   2  11   2       10.69       11.37      6.50 o
   3  11   2       86.76       79.88      8.94 o
   4  11   2       39.02       26.53      8.12 o
  -1  12   2       51.47       55.30      8.26 o
   0  12   2        3.82        5.79      4.78 o
   1  12   2       56.87       58.61      6.23 o
   2  12   2        2.00       17.06      6.50 o
  -2 -11   3       37.41       45.22      7.58 o
  -1 -11   3       44.27       52.69      5.36 o
   0 -11   3       79.18       72.33      9.34 o
   1 -11   3       20.82       29.68      5.28 o
   2 -11   3      226.24      242.61     10.83 o
   3 -11   3       21.15       18.68      7.31 o
  -4 -10   3       25.93       35.20      7.31 o
  -3 -10   3       29.52       26.53      7.31 o
  -2 -10   3       57.06       53.34      7.58 o
  -1 -10   3        0.07       -4.20      4.20 o
   0 -10   3       54.48       57.81      5.07 o
   1 -10   3       14.68       21.76      4.20 o
   2 -10   3       84.87       85.56      7.58 o
   3 -10   3      107.21       94.77      8.66 o
   4 -10   3        4.97        0.81      6.23 o
   5 -10   3      109.56      109.12      8.66 o
  -5  -9   3        5.67        4.33      6.77 o
  -4  -9   3       62.54       73.65      7.58 o
  -3  -9   3        1.12        5.69      5.69 o
  -2  -9   3      164.95      153.79      9.21 o
  -1  -9   3       78.38       80.45      5.07 o
   0  -9   3      382.17      369.76     22.61 o
   1  -9   3       40.01       43.14      6.63 o
   2  -9   3        6.17        4.33      4.87 o
   3  -9   3       70.51       76.63      6.77 o
   4  -9   3        2.36        4.06      5.14 o
   5  -9   3      309.57      322.48     12.18 o
   6  -9   3       50.77       42.24      7.85 o
  -6  -8   3       19.84        8.39      7.58 o
  -5  -8   3       39.58       49.01      6.77 o
  -4  -8   3       59.35       50.63      6.50 o
  -3  -8   3        3.38        8.66      5.42 o
  -2  -8   3       85.72       82.85      6.77 o
  -1  -8   3       49.04       60.70      4.50 o
   0  -8   3      293.59      305.79     11.37 o
   1  -8   3     1026.30     1011.09     20.87 o
   2  -8   3       94.50       93.68      6.77 o
   3  -8   3        9.09        5.42      4.87 o
   4  -8   3       11.14       22.47      5.42 o
   5  -8   3      153.89      155.96      8.39 o
   6  -8   3      101.59      114.26      8.39 o
   7  -8   3        3.99       10.56      6.23 o
  -7  -7   3       64.72       64.44      8.94 o
  -6  -7   3       90.80      105.87      8.94 o
  -5  -7   3       23.94       25.99      6.50 o
  -4  -7   3      191.38      191.43      9.48 o
  -3  -7   3        5.94        4.87      5.42 o
  -2  -7   3        2.25       -5.14      5.14 o
  -1  -7   3      101.24       92.91      4.50 o
   0  -7   3      404.30      474.11     16.07 o
   1  -7   3      219.91      235.22      7.75 o
   2  -7   3       19.65        6.23      4.87 o
   3  -7   3       67.35       64.44      5.69 o
   4  -7   3       63.17       71.75      6.23 o
   5  -7   3       50.10       39.80      5.96 o
   6  -7   3      178.18      171.94      9.75 o
   7  -7   3        3.65       11.91      6.23 o
   8  -7   3       93.50      102.35      9.21 o
  -7  -6   3       26.70       20.31      7.04 o
  -6  -6   3       56.99       69.32      7.58 o
  -5  -6   3       12.91        6.77      5.69 o
  -4  -6   3      268.29      256.14     14.08 o
  -3  -6   3      100.98       94.50      6.77 o
  -2  -6   3      578.25      618.43     30.87 o
  -1  -6   3      651.09      686.77     24.11 o
   0  -6   3       30.29       29.33      3.05 o
   1  -6   3     1088.49     1128.64     30.44 o
   2  -6   3       53.31       66.61      4.87 o
   3  -6   3     3390.87     3434.65     66.07 o
   4  -6   3     1008.00     1066.00     33.03 o
   5  -6   3      403.54      367.43     17.87 o
   6  -6   3      136.70      145.40      8.66 o
   7  -6   3       24.23       20.31      6.50 o
   8  -6   3      249.44      268.87     11.91 o
  -8  -5   3        4.34       -2.71      6.77 o
  -7  -5   3       21.72       18.95      6.77 o
  -6  -5   3       92.23       84.75      7.85 o
  -5  -5   3       32.78       29.24      6.23 o
  -4  -5   3      822.61      800.38     30.87 o
  -3  -5   3      608.19      643.88     30.87 o
  -2  -5   3     1539.90     1651.12     54.15 o
  -1  -5   3     3663.66     3849.97    101.40 o
   0  -5   3      368.28      390.71     36.69 o
   1  -5   3      825.88      723.23     25.55 o
   2  -5   3     1331.33     1356.26     50.63 o
   3  -5   3     1998.88     1904.83     56.32 o
   4  -5   3     3061.72     3151.97     64.17 o
   5  -5   3        1.81        2.98      4.33 o
   6  -5   3      511.55      548.03     20.31 o
   7  -5   3        0.73        3.25      5.14 o
   8  -5   3       81.14       99.91      8.39 o
   9  -5   3       98.13       92.60      9.48 o
  -8  -4   3       72.04       85.29      8.66 o
  -7  -4   3        3.19       -5.96      6.23 o
  -6  -4   3       39.31       40.07      6.50 o
  -5  -4   3        3.64        0.27      4.87 o
  -4  -4   3      222.45      213.09     10.83 o
  -3  -4   3      663.32      667.44     29.78 o
  -2  -4   3      525.25      515.27     27.08 o
  -1  -4   3     6470.18     6485.69    141.47 o
   0  -4   3      925.27     1010.25     34.85 o
   1  -4   3      687.38      620.28     29.38 o
   2  -4   3      361.36      347.93     17.06 o
   3  -4   3      127.85      140.26      8.66 o
   4  -4   3     1271.60     1304.27     46.30 o
   5  -4   3       55.02       44.13      5.42 o
   6  -4   3      447.93      449.47     21.39 o
   7  -4   3        1.50        1.62      5.42 o
   8  -4   3       41.96       44.68      6.50 o
   9  -4   3       27.72       27.62      6.77 o
  -8  -3   3      121.58      128.34      9.48 o
  -7  -3   3        3.08        1.62      5.96 o
  -6  -3   3      165.41      185.20     10.02 o
  -5  -3   3      212.37      228.80     10.02 o
  -4  -3   3      203.48      203.62     10.56 o
  -3  -3   3     2060.49     2033.17     65.25 o
  -2  -3   3      321.90      330.87     14.62 o
  -1  -3   3       16.68      -17.58     21.12 o
   0  -3   3       50.19       46.60      2.68 o
   1  -3   3      288.03      340.65     11.96 o
   2  -3   3     1157.96     1016.45     46.30 o
   3  -3   3      241.25      279.97     13.81 o
   4  -3   3      967.95      923.85     43.59 o
   5  -3   3       53.83       60.92      4.87 o
   6  -3   3      169.46      152.71      7.31 o
   7  -3   3      249.02      250.46     12.73 o
   8  -3   3       75.52       81.50      7.31 o
   9  -3   3       44.82       47.38      6.77 o
  -9  -2   3       72.53       67.15      9.21 o
  -8  -2   3       11.61       15.43      6.50 o
  -7  -2   3       32.62       29.24      6.50 o
  -6  -2   3       65.15       75.27      6.77 o
  -5  -2   3      548.57      529.35     26.53 o
  -4  -2   3      445.82      446.22     22.20 o
  -3  -2   3     1021.39      953.09     46.84 o
  -2  -2   3      408.90      473.57     23.56 o
  -1  -2   3        6.29       12.63      2.30 o
   0  -2   3     1466.61     1529.70     62.01 o
   1  -2   3       79.46      125.09      9.34 o
   2  -2   3     2680.12     2447.17     77.17 o
   3  -2   3      476.76      521.49     23.83 o
   4  -2   3      295.16      267.52     14.62 o
   5  -2   3     1103.82     1126.65     45.49 o
   6  -2   3      179.92      159.48      7.58 o
   7  -2   3      386.33      383.67     19.22 o
   8  -2   3        0.04        0.00      5.42 o
   9  -2   3      164.41      180.06      9.75 o
  -9  -1   3       28.56       36.55      7.58 o
  -8  -1   3       41.62       31.68      7.58 o
  -7  -1   3        8.72        4.60      5.69 o
  -6  -1   3       78.62       68.77      6.77 o
  -5  -1   3      567.47      504.16     26.81 o
  -4  -1   3        4.44       14.62      3.79 o
  -3  -1   3     1818.00     1680.91     64.98 o
  -2  -1   3      842.36      854.53     42.78 o
  -1  -1   3      615.35      657.56     24.50 o
   0  -1   3     5826.31     5844.42     72.84 o
   1  -1   3       18.73       33.72      1.91 o
   2  -1   3      533.41      490.36     20.85 o
   3  -1   3        2.45        1.90      2.98 o
   4  -1   3      835.79      800.38     37.09 o
   5  -1   3        1.99        3.52      3.52 o
   6  -1   3      255.34      267.52     11.91 o
   7  -1   3       88.40       82.04      7.31 o
   8  -1   3        5.46        4.60      5.69 o
   9  -1   3       72.39       72.02      8.39 o
  -9   0   3        0.17        3.79      6.77 o
  -8   0   3       94.31       87.19      8.39 o
  -7   0   3      209.40      195.76      9.75 o
  -6   0   3       13.45        3.52      5.42 o
  -5   0   3      983.19      955.26     38.45 o
  -4   0   3       88.10       98.29      5.14 o
  -3   0   3     1650.18     1670.62     64.17 o
  -2   0   3     1191.65     1304.82     60.11 o
  -1   0   3        5.18        5.00      2.20 o
   0   0   3     1182.98     1207.10     30.44 o
   1   0   3     3632.75     3515.18     50.83 o
   2   0   3     3239.16     3061.00     75.81 o
   3   0   3       63.06       67.69      3.52 o
   4   0   3      395.31      357.68     18.41 o
   5   0   3      197.82      191.43     10.56 o
   6   0   3       79.88       86.10      5.96 o
   7   0   3      136.05      147.30      7.85 o
   8   0   3       10.48       13.00      5.42 o
   9   0   3       36.02       40.34      7.04 o
  10   0   3        6.32       17.06      7.31 o
  -9   1   3       25.28       28.16      7.85 o
  -8   1   3       96.77      105.87      8.66 o
  -7   1   3      200.24      204.43      9.48 o
  -6   1   3        7.90        9.21      4.87 o
  -5   1   3     1333.93     1406.62     46.03 o
  -4   1   3       23.50       15.98      4.33 o
  -3   1   3      335.12      331.96     14.62 o
  -2   1   3     1289.95     1236.31     57.40 o
  -1   1   3      929.27      949.74     31.88 o
   0   1   3      607.68      593.83     19.95 o
   1   1   3       61.27       51.47      2.84 o
   2   1   3      847.76      918.98     44.13 o
   3   1   3      704.97      743.79     34.66 o
   4   1   3        0.74        2.17      3.25 o
   5   1   3      193.94      185.47      7.31 o
   6   1   3      121.76      126.45      6.77 o
   7   1   3       14.77       24.64      5.42 o
   8   1   3       36.35       22.47      7.04 o
   9   1   3       34.26       33.30      7.04 o
  10   1   3        7.80       12.46      6.50 o
  -9   2   3       41.36       28.97      7.85 o
  -8   2   3       20.42       27.08      6.77 o
  -7   2   3      184.74      176.81      9.21 o
  -6   2   3        0.61        4.33      4.87 o
  -5   2   3      556.30      514.99     27.62 o
  -4   2   3     1356.16     1321.33     51.99 o
  -3   2   3     1001.17     1073.58     50.63 o
  -2   2   3     2406.92     2288.78     75.27 o
  -1   2   3        0.29        3.93      2.11 o
   0   2   3       15.75       21.50      2.00 o
   1   2   3     2042.65     2144.92     44.70 o
   2   2   3      290.65      250.73     11.37 o
   3   2   3     5484.82     5561.24    114.53 o
   4   2   3     2507.87     2589.32     76.36 o
   5   2   3      153.24      157.04      8.66 o
   6   2   3       42.45       41.97      5.42 o
   7   2   3      168.91      165.17      8.39 o
   8   2   3      172.24      187.64     10.83 o
   9   2   3       14.54       16.79      6.23 o
  -8   3   3        0.02       -0.81      6.23 o
  -7   3   3       64.75       72.56      7.04 o
  -6   3   3      110.38      107.22      7.31 o
  -5   3   3      275.95      302.44     10.83 o
  -4   3   3     1517.53     1462.13     50.90 o
  -3   3   3      391.97      431.06     18.95 o
  -2   3   3     5096.51     5142.10    108.58 o
  -1   3   3      490.39      524.69     17.95 o
   0   3   3      871.30      888.14     31.69 o
   1   3   3     6315.04     6362.67    176.54 o
   2   3   3      847.94      927.37     44.41 o
   3   3   3     4385.68     4431.07    100.45 o
   4   3   3     1895.45     2111.42     66.61 o
   5   3   3      292.49      275.10     16.52 o
   6   3   3      203.37      200.64      7.85 o
   7   3   3      285.00      283.76     14.08 o
   8   3   3      245.18      241.25     11.37 o
   9   3   3       13.76       18.41      6.77 o
  -8   4   3        0.16       -6.23      6.23 o
  -7   4   3       56.13       72.02      6.77 o
  -6   4   3      135.28      151.09      8.66 o
  -5   4   3       83.63       78.25      6.23 o
  -4   4   3      377.65      350.91     19.22 o
  -3   4   3      644.12      716.17     36.28 o
  -2   4   3     2615.94     2820.02     77.98 o
  -1   4   3     2436.61     2877.03    124.15 o
   0   4   3      295.99      320.36     12.16 o
   1   4   3     1858.29     1854.31     46.80 o
   2   4   3       68.55       65.80      4.06 o
   3   4   3     1330.11     1519.80     57.94 o
   4   4   3     3134.53     3255.68     77.71 o
   5   4   3       48.58       46.57      5.42 o
   6   4   3      385.64      374.47     17.60 o
   7   4   3       69.33       71.48      7.04 o
   8   4   3       32.92       26.81      6.77 o
   9   4   3       51.47       39.53      7.85 o
  -8   5   3       31.24       35.20      7.31 o
  -7   5   3      149.88      139.99      8.94 o
  -6   5   3       92.22       94.50      7.58 o
  -5   5   3        2.11       -4.33      4.87 o
  -4   5   3      591.46      573.48     28.16 o
  -3   5   3       17.57       24.10      3.79 o
  -2   5   3       64.71       51.17      4.06 o
  -1   5   3      964.92      953.58     32.83 o
   0   5   3       46.71       38.13      3.38 o
   1   5   3     1707.96     1578.38     42.31 o
   2   5   3        2.41       -3.52      3.52 o
   3   5   3      292.32      269.68     13.54 o
   4   5   3       53.83       54.69      5.14 o
   5   5   3       18.55       28.97      5.14 o
   6   5   3      572.42      579.17     22.20 o
   7   5   3        1.53        0.00      5.96 o
   8   5   3       52.29       60.11      7.31 o
   9   5   3        1.63       -0.27      6.77 o
  -8   6   3       64.84       55.24      8.66 o
  -7   6   3       56.66       53.07      7.58 o
  -6   6   3      345.43      304.34     12.46 o
  -5   6   3       20.27       26.26      5.14 o
  -4   6   3       36.49       36.28      5.69 o
  -3   6   3      252.37      252.89     13.27 o
  -2   6   3      108.19      116.16      5.69 o
  -1   6   3      117.59       92.55      3.73 o
   0   6   3      109.62      139.60      4.86 o
   1   6   3     2976.86     3120.24     76.08 o
   2   6   3       94.17       93.41      5.42 o
   3   6   3       75.59       73.92      5.14 o
   4   6   3       16.59       15.98      4.60 o
   5   6   3      842.95      766.54     27.89 o
   6   6   3      567.43      551.28     19.22 o
   7   6   3       27.02       40.89      6.50 o
   8   6   3       68.26       75.27      8.12 o
  -7   7   3        0.52        8.39      6.23 o
  -6   7   3      173.12      142.96      8.94 o
  -5   7   3      134.82      132.67      8.12 o
  -4   7   3       73.53       87.46      6.50 o
  -3   7   3       27.36       29.78      5.42 o
  -2   7   3      106.48      104.24      6.50 o
  -1   7   3      409.16      407.82     14.68 o
   0   7   3       48.77       59.92      3.64 o
   1   7   3     1217.06     1175.79     29.96 o
   2   7   3      711.38      716.17     33.30 o
   3   7   3      228.54      222.57     10.29 o
   4   7   3      220.40      212.01     10.02 o
   5   7   3      188.04      186.56      8.94 o
   6   7   3      116.77       89.35      7.85 o
   7   7   3        0.70       10.29      5.69 o
   8   7   3        0.20        2.44      6.23 o
  -6   8   3      115.73      131.59      8.94 o
  -5   8   3      193.30      192.24     10.02 o
  -4   8   3      510.54      535.30     16.25 o
  -3   8   3      158.98      148.11      8.12 o
  -2   8   3       10.61        7.85      4.87 o
  -1   8   3      357.36      356.64     13.56 o
   0   8   3      152.29      163.46      8.26 o
   1   8   3      365.61      367.80     20.58 o
   2   8   3       31.24       26.81      5.42 o
   3   8   3        0.19        2.98      5.14 o
   4   8   3      105.02      109.39      7.58 o
   5   8   3        4.59        0.00      5.42 o
   6   8   3       21.43       37.09      6.50 o
   7   8   3        0.34       -6.77      6.77 o
  -6   9   3      149.52      141.88     10.02 o
  -5   9   3       91.06       85.02      8.66 o
  -4   9   3      126.39      118.87      8.66 o
  -3   9   3      553.15      543.97     15.70 o
  -2   9   3       22.24       16.25      5.69 o
  -1   9   3      326.14      313.99     10.91 o
   0   9   3      125.96      125.79      5.45 o
   1   9   3      197.47      201.35      7.05 o
   2   9   3       75.36       76.63      7.04 o
   3   9   3        1.75       -1.62      5.69 o
   4   9   3      165.33      179.79      9.21 o
   5   9   3       15.77       26.26      6.23 o
   6   9   3       18.64       18.14      6.23 o
   7   9   3       23.47       17.06      8.12 o
  -5  10   3      181.09      185.74     10.83 o
  -4  10   3        9.30        6.50      6.50 o
  -3  10   3      352.97      349.56     12.73 o
  -2  10   3      150.00      145.67      8.94 o
  -1  10   3      264.07      239.12      7.85 o
   0  10   3       73.76       77.59      5.07 o
   1  10   3       47.16       44.78      5.01 o
   2  10   3      341.53      331.69     12.46 o
   3  10   3       40.16       44.41      6.77 o
   4  10   3       90.67       94.50      8.12 o
   5  10   3        8.94        0.81      6.50 o
   6  10   3        0.75       -7.04      7.04 o
  -3  11   3      131.85      122.39      8.94 o
  -2  11   3      147.06      137.82      9.48 o
  -1  11   3      102.54       98.11      5.93 o
   0  11   3      204.35      191.98      7.47 o
   1  11   3        2.68        4.36      6.90 o
   2  11   3       41.98       34.12      7.58 o
   3  11   3       64.66       48.20      7.85 o
   4  11   3       27.39       35.74      7.85 o
  -1  12   3       12.90        7.27     11.91 o
   0  12   3      122.19      129.76      6.70 o
   1  12   3       20.41       30.78      8.26 o
   2  12   3       41.83       56.05      7.85 o
  -2 -11   4        4.96        3.52      7.31 o
  -1 -11   4      158.57      158.36      7.37 o
   0 -11   4       24.39       32.39      8.53 o
   1 -11   4       72.20       78.79      7.04 o
   2 -11   4       60.57       73.38      7.58 o
   3 -11   4       67.62       62.28      8.12 o
  -4 -10   4       14.00        7.85      7.85 o
  -3 -10   4       89.61       90.98      8.94 o
  -2 -10   4        0.42       -6.77      6.77 o
  -1 -10   4      213.61      204.85      7.47 o
   0 -10   4       67.60       69.48      5.54 o
   1 -10   4      168.16      177.77     10.42 o
   2 -10   4      270.12      291.07     11.10 o
   3 -10   4       28.47       27.89      6.77 o
   4 -10   4      203.06      192.24     10.56 o
   5 -10   4       24.08       23.83      6.50 o
  -5  -9   4       40.45       58.49      7.58 o
  -4  -9   4        0.25       -4.60      6.23 o
  -3  -9   4      125.60      127.26      9.48 o
  -2  -9   4       18.28       18.14      6.50 o
  -1  -9   4      102.32      118.33      7.18 o
   0  -9   4      154.53      152.03      6.36 o
   1  -9   4      192.69      187.26      7.45 o
   2  -9   4       63.61       64.98      7.04 o
   3  -9   4       20.73       23.29      5.69 o
   4  -9   4      132.92      129.97      8.66 o
   5  -9   4       75.87       82.31      7.58 o
   6  -9   4        4.10        9.21      5.69 o
  -6  -8   4        2.26        5.96      7.04 o
  -5  -8   4       69.36       60.38      7.58 o
  -4  -8   4        0.08       -0.27      5.69 o
  -3  -8   4       55.24       66.07      6.77 o
  -2  -8   4       17.48       23.56      5.69 o
  -1  -8   4       15.30       17.59      4.02 o
   0  -8   4      128.10      127.13      6.36 o
   1  -8   4        5.34        6.83      3.54 o
   2  -8   4      175.92      182.77      8.12 o
   3  -8   4       10.38       21.12      4.87 o
   4  -8   4      130.82      113.45      7.85 o
   5  -8   4      104.75      101.00      7.58 o
   6  -8   4       20.73       25.45      5.96 o
   7  -8   4       26.65       16.52      6.77 o
  -6  -7   4        0.98        5.14      6.23 o
  -5  -7   4      190.52      198.74     10.02 o
  -4  -7   4       10.13       19.77      5.96 o
  -3  -7   4      105.89      118.05      7.58 o
  -2  -7   4      160.28      157.04      7.85 o
  -1  -7   4       31.24       38.87      8.12 o
   0  -7   4      514.49      440.88     15.31 o
   1  -7   4       40.87       48.74      4.33 o
   2  -7   4      244.23      268.06     12.46 o
   3  -7   4      316.09      282.68     14.35 o
   4  -7   4       89.46       97.75      6.77 o
   5  -7   4       85.55       87.46      7.04 o
   6  -7   4        0.35       -5.14      5.14 o
   7  -7   4      321.15      352.54     13.00 o
   8  -7   4       32.09       26.26      7.31 o
  -7  -6   4       58.26       53.61      8.39 o
  -6  -6   4       10.46       10.02      6.23 o
  -5  -6   4      148.60      154.61      8.94 o
  -4  -6   4       61.35       70.67      6.77 o
  -3  -6   4      165.49      171.66      9.21 o
  -2  -6   4      736.06      751.37     31.41 o
  -1  -6   4       31.57       23.02      3.45 o
   0  -6   4      458.29      407.04     21.66 o
   1  -6   4       38.57       48.23      4.20 o
   2  -6   4      437.66      437.56     21.93 o
   3  -6   4     2256.93     2206.19     52.26 o
   4  -6   4       74.72       75.54      5.69 o
   5  -6   4        2.65        7.04      4.60 o
   6  -6   4        8.12       12.73      5.14 o
   7  -6   4       19.05       21.12      6.50 o
   8  -6   4      187.99      186.02     10.83 o
  -7  -5   4       45.89       37.64      7.85 o
  -6  -5   4        8.05       13.27      5.96 o
  -5  -5   4      495.64      460.57     18.14 o
  -4  -5   4      243.42      246.94     13.00 o
  -3  -5   4      137.32      119.14      6.77 o
  -2  -5   4     1407.14     1432.08     47.11 o
  -1  -5   4       85.07       72.78      3.73 o
   0  -5   4       10.12       22.20      2.68 o
   1  -5   4      352.47      348.43     12.13 o
   2  -5   4      237.07      245.58     13.00 o
   3  -5   4     1842.06     1908.62     54.15 o
   4  -5   4       19.22       23.29      4.60 o
   5  -5   4       64.68       61.19      5.96 o
   6  -5   4       18.31       15.43      5.69 o
   7  -5   4       90.75       82.04      7.04 o
   8  -5   4       28.64       28.16      6.77 o
   9  -5   4        0.09        7.31      6.23 o
  -8  -4   4        0.12       -7.04      7.04 o
  -7  -4   4       73.15       91.52      8.39 o
  -6  -4   4       42.98       31.68      6.50 o
  -5  -4   4        4.59       11.91      4.87 o
  -4  -4   4      462.90      447.03     23.29 o
  -3  -4   4       12.56       16.25      4.60 o
  -2  -4   4     1129.08     1160.50     47.11 o
  -1  -4   4       27.32       24.64      2.87 o
   0  -4   4     1659.15     1786.01     66.74 o
   1  -4   4      467.26      415.82     15.77 o
   2  -4   4      133.71      138.36      6.50 o
   3  -4   4     1889.82     1866.38     59.30 o
   4  -4   4        2.08       -0.81      3.79 o
   5  -4   4     1712.85     1657.89     45.49 o
   6  -4   4     1234.57     1236.58     33.85 o
   7  -4   4      333.37      337.64     14.89 o
   8  -4   4      149.51      139.99      8.94 o
   9  -4   4        0.50       -5.69      6.23 o
  -8  -3   4        3.04        3.52      7.04 o
  -7  -3   4      122.66      116.16      9.75 o
  -6  -3   4       30.48       27.35      5.96 o
  -5  -3   4       87.40       86.37      6.23 o
  -4  -3   4      235.12      208.49     11.64 o
  -3  -3   4       28.06       23.56      4.60 o
  -2  -3   4     2925.98     3073.18     80.69 o
  -1  -3   4      635.50      594.10     20.44 o
   0  -3   4      671.67      806.71     42.51 o
   1  -3   4    13157.21    12434.29    214.45 o
   2  -3   4        9.23       19.77      3.25 o
   3  -3   4     1563.49     1481.90     55.78 o
   4  -3   4      179.26      183.31      9.21 o
   5  -3   4     1032.28     1016.45     38.99 o
   6  -3   4     1607.15     1731.54     42.78 o
   7  -3   4        1.55       -2.44      5.14 o
   8  -3   4      285.91      268.33     11.64 o
   9  -3   4        0.20       -1.08      6.50 o
  -8  -2   4        1.03       10.83      6.23 o
  -7  -2   4       71.41       75.54      7.58 o
  -6  -2   4      289.10      280.51     15.43 o
  -5  -2   4        1.38        8.39      4.60 o
  -4  -2   4      219.92      197.66     10.02 o
  -3  -2   4       59.38       61.46      4.60 o
  -2  -2   4      494.97      553.98     27.08 o
  -1  -2   4     1027.58     1057.50     35.60 o
   0  -2   4       10.75        7.53      2.20 o
   1  -2   4     8749.58     8471.99    100.41 o
   2  -2   4       73.41       59.84      3.52 o
   3  -2   4      469.14      426.73     20.58 o
   4  -2   4       11.64        7.58      3.52 o
   5  -2   4        0.82       -3.79      3.79 o
   6  -2   4      617.84      614.91     30.33 o
   7  -2   4        0.00        5.42      5.42 o
   8  -2   4      108.21      112.91      8.39 o
   9  -2   4       15.51       17.33      6.50 o
  -8  -1   4      119.81      124.28      9.48 o
  -7  -1   4       15.87       13.54      6.23 o
  -6  -1   4      280.80      294.05     14.89 o
  -5  -1   4       17.28       20.85      5.14 o
  -4  -1   4      646.97      609.22     32.49 o
  -3  -1   4       69.62       70.40      4.87 o
  -2  -1   4       61.76       71.48      5.96 o
  -1  -1   4     2302.13     2115.29     50.74 o
   0  -1   4       81.21       85.88      2.85 o
   1  -1   4     1407.46     1294.38     38.00 o
   2  -1   4        1.46       -2.71      2.71 o
   3  -1   4       40.74       44.68      3.52 o
   4  -1   4      675.50      609.22     28.43 o
   5  -1   4      118.73      120.76      7.04 o
   6  -1   4      101.48       97.20      6.23 o
   7  -1   4       50.05       45.76      6.50 o
   8  -1   4       13.23        4.87      5.96 o
   9  -1   4       87.57       95.85      8.39 o
  10  -1   4       15.18       24.64      7.04 o
  -8   0   4      216.61      184.93     11.37 o
  -7   0   4      112.41      119.95      8.12 o
  -6   0   4      166.00      166.52      8.94 o
  -5   0   4      401.30      389.36     17.87 o
  -4   0   4      534.50      525.28     29.51 o
  -3   0   4     1322.26     1308.34     57.67 o
  -2   0   4       20.63       18.68      3.52 o
  -1   0   4       29.92       57.45      4.60 o
   0   0   4     2866.80     2904.27     91.65 o
   1   0   4     2475.55     2833.61     51.18 o
   2   0   4      794.40      856.43     39.53 o
   3   0   4      592.45      603.53     29.51 o
   4   0   4     1163.71     1253.91     56.05 o
   5   0   4      186.18      187.10      8.66 o
   6   0   4      355.49      368.51     18.41 o
   7   0   4      157.14      149.46      8.12 o
   8   0   4       38.40       35.74      6.23 o
   9   0   4       48.66       50.36      7.31 o
  10   0   4        0.02        5.42      6.50 o
  -8   1   4      102.59      110.47      8.66 o
  -7   1   4       14.40       10.29      6.50 o
  -6   1   4       95.60       92.33      7.31 o
  -5   1   4      424.26      423.21     21.66 o
  -4   1   4     1000.75     1023.22     44.68 o
  -3   1   4      603.94      620.86     33.03 o
  -2   1   4       69.99       83.94      4.33 o
  -1   1   4     2474.80     2552.63    109.52 o
   0   1   4      786.95      847.75     32.90 o
   1   1   4     1426.46     1505.86     74.32 o
   2   1   4     1505.80     1474.86     55.78 o
   3   1   4      249.45      277.26     13.27 o
   4   1   4      151.91      125.36      7.31 o
   5   1   4       43.91       39.80      4.33 o
   6   1   4      423.52      440.26     20.58 o
   7   1   4       53.63       62.82      6.23 o
   8   1   4      138.35      150.27      8.66 o
   9   1   4       36.75       28.16      7.04 o
  10   1   4        0.89        7.85      6.77 o
  -8   2   4      166.75      147.84     10.02 o
  -7   2   4        5.64       14.35      5.96 o
  -6   2   4      319.92      290.80     15.16 o
  -5   2   4      594.21      557.78     27.62 o
  -4   2   4      305.61      298.92     13.54 o
  -3   2   4     1642.65     1549.86     60.38 o
  -2   2   4       26.61       30.05      3.52 o
  -1   2   4     2428.88     2530.79     96.80 o
   0   2   4      149.34      157.16      6.09 o
   1   2   4      374.44      358.47     12.88 o
   2   2   4       54.57       57.40      3.52 o
   3   2   4       98.84       78.52      5.42 o
   4   2   4     1269.25     1259.60     54.69 o
   5   2   4       57.63       64.71      5.14 o
   6   2   4       39.70       44.13      5.14 o
   7   2   4      114.21      123.74      7.58 o
   8   2   4       19.42       30.05      5.96 o
   9   2   4       42.55       52.80      7.31 o
  -8   3   4       49.30       43.59      7.58 o
  -7   3   4      202.54      208.76     10.29 o
  -6   3   4      189.53      192.78     10.02 o
  -5   3   4      402.68      384.49     18.68 o
  -4   3   4      111.52      102.89      5.69 o
  -3   3   4     1290.63     1270.97     53.07 o
  -2   3   4      112.95      128.34      5.42 o
  -1   3   4     2318.27     2489.44     55.33 o
   0   3   4     1874.93     1741.23     46.69 o
   1   3   4      459.75      440.42     14.84 o
   2   3   4      919.61      929.27     43.05 o
   3   3   4      670.23      741.35     34.66 o
   4   3   4       46.45       35.47      4.06 o
   5   3   4      759.19      747.85     36.01 o
   6   3   4       20.02       20.85      4.60 o
   7   3   4      112.08       94.23      7.58 o
   8   3   4       22.96       21.12      6.50 o
   9   3   4        0.72       -2.71      5.96 o
  -8   4   4      106.42       92.87      9.48 o
  -7   4   4      108.55       97.20      8.66 o
  -6   4   4       58.49       68.50      6.77 o
  -5   4   4      226.70      242.61     11.64 o
  -4   4   4       13.18        5.69      4.06 o
  -3   4   4      217.27      230.69     11.10 o
  -2   4   4     2913.19     3000.89     80.69 o
  -1   4   4     1675.30     1939.66     47.19 o
   0   4   4     1238.66     1227.48     86.64 o
   1   4   4        2.04        8.13      2.39 o
   2   4   4      276.79      259.12     11.91 o
   3   4   4      153.84      152.71      5.42 o
   4   4   4       16.20       24.64      4.33 o
   5   4   4      861.42      887.30     36.55 o
   6   4   4       21.92       17.87      5.69 o
   7   4   4      174.51      188.72      8.94 o
   8   4   4        0.50       -5.69      5.69 o
   9   4   4        5.96       -0.54      6.77 o
  -8   5   4       30.94       26.26      7.04 o
  -7   5   4      128.00      137.55      9.21 o
  -6   5   4       11.92       11.37      5.42 o
  -5   5   4       42.19       40.61      5.69 o
  -4   5   4      377.30      385.57     18.41 o
  -3   5   4      491.63      467.88     25.18 o
  -2   5   4      645.44      647.67     34.12 o
  -1   5   4       11.46       20.37      2.68 o
   0   5   4     2530.17     2666.92     53.80 o
   1   5   4      581.93      623.50     23.66 o
   2   5   4     1074.95     1112.03     49.28 o
   3   5   4      444.93      457.86     22.47 o
   4   5   4      568.31      540.72     27.62 o
   5   5   4     1345.10     1321.06     40.34 o
   6   5   4      396.41      375.82     19.22 o
   7   5   4      145.17      143.78      8.66 o
   8   5   4       21.44       23.83      6.50 o
   9   5   4       41.46       38.99      7.85 o
  -7   6   4      103.34      101.54      8.66 o
  -6   6   4        6.36       15.16      5.96 o
  -5   6   4      117.57      127.26      7.58 o
  -4   6   4      113.42      120.49      8.12 o
  -3   6   4      144.23      153.25      7.58 o
  -2   6   4      628.05      631.69     30.60 o
  -1   6   4      331.41      331.12     11.39 o
   0   6   4     1672.04     1663.42     39.23 o
   1   6   4     2124.19     2205.94     44.79 o
   2   6   4      323.36      297.57     15.98 o
   3   6   4       90.42       86.37      5.42 o
   4   6   4       20.13       22.20      4.60 o
   5   6   4      914.25      906.79     29.78 o
   6   6   4      451.85      415.89     17.60 o
   7   6   4        2.25        0.81      5.69 o
   8   6   4       55.80       49.55      7.85 o
  -7   7   4       63.12       62.82      8.66 o
  -6   7   4       49.33       60.65      7.04 o
  -5   7   4      267.05      270.49     11.64 o
  -4   7   4       74.62       86.37      6.77 o
  -3   7   4       91.69       91.52      6.50 o
  -2   7   4      264.42      271.58     14.35 o
  -1   7   4       71.06       66.63      4.02 o
   0   7   4      564.44      594.70     20.48 o
   1   7   4      176.93      181.25      6.31 o
   2   7   4       11.12       14.08      4.33 o
   3   7   4      516.38      445.95     23.83 o
   4   7   4        5.84        7.04      5.14 o
   5   7   4      177.52      176.00      9.48 o
   6   7   4       11.01        7.04      5.69 o
   7   7   4        5.04        9.21      5.69 o
   8   7   4       30.24       34.39      7.58 o
  -6   8   4       85.09       76.90      8.66 o
  -5   8   4       52.43       41.70      7.31 o
  -4   8   4      768.58      765.18     18.41 o
  -3   8   4        5.59       11.37      5.42 o
  -2   8   4       65.06       72.29      5.96 o
  -1   8   4       93.00       94.79      6.09 o
   0   8   4      173.59      179.33      8.12 o
   1   8   4       10.50        6.63      3.64 o
   2   8   4      103.18      100.45      7.04 o
   3   8   4      498.08      503.62     21.39 o
   4   8   4       38.14       37.37      5.96 o
   5   8   4       91.60       91.79      7.85 o
   6   8   4       24.45       16.79      6.50 o
   7   8   4      168.85      140.80     10.02 o
  -5   9   4        2.13       -4.60      5.96 o
  -4   9   4      195.51      164.63      9.48 o
  -3   9   4      356.69      328.71     12.46 o
  -2   9   4      131.02      135.65      7.85 o
  -1   9   4       86.27       83.71      4.79 o
   0   9   4      106.83       94.19      5.07 o
   1   9   4      103.48       98.57      5.16 o
   2   9   4       63.96       57.13      6.50 o
   3   9   4      287.65      301.09     14.08 o
   4   9   4      108.15      116.70      8.12 o
   5   9   4       65.53       80.96      7.31 o
   6   9   4       33.01       31.41      7.31 o
   7   9   4       14.83       14.62      7.58 o
  -5  10   4        0.78       -6.50      6.77 o
  -4  10   4      184.40      195.76     10.56 o
  -3  10   4      110.11      108.04      8.66 o
  -2  10   4      176.73      183.31      9.48 o
  -1  10   4      320.27      304.31     10.42 o
   0  10   4       24.45       34.81      4.87 o
   1  10   4       77.92       74.70      5.17 o
   2  10   4      202.13      173.56      9.48 o
   3  10   4      153.83      144.05      9.21 o
   4  10   4       17.53       21.39      6.23 o
   5  10   4        6.14       -0.54      6.50 o
   6  10   4        8.99       11.64      6.77 o
  -3  11   4      109.63      113.18      9.48 o
  -2  11   4       69.51       67.69      7.85 o
  -1  11   4      335.37      349.75     18.55 o
   0  11   4        4.81        1.48      4.30 o
   1  11   4      105.98      110.19      6.13 o
   2  11   4       28.27       22.47      7.04 o
   3  11   4        6.94        4.33      6.77 o
   4  11   4       41.34       44.68      7.85 o
  -1  12   4      158.76      166.25      8.26 o
   0  12   4       47.62       49.40      5.65 o
   1  12   4       67.89       59.48      6.01 o
   2  12   4       57.75       47.38      8.39 o
  -1 -11   5        9.16       15.56      7.04 o
   0 -11   5       74.69       72.24      6.12 o
   1 -11   5       74.77       86.73     12.46 o
   2 -11   5       33.08       31.41      7.31 o
  -3 -10   5        7.14        7.31      7.31 o
  -2 -10   5       29.91       41.70      7.58 o
  -1 -10   5       60.86       58.37      5.45 o
   0 -10   5       54.14       58.12      5.17 o
   1 -10   5      258.12      263.67      7.94 o
   2 -10   5        0.48       -0.81      5.69 o
   3 -10   5      251.96      278.89     11.64 o
   4 -10   5       31.52       29.51      6.50 o
  -4  -9   5       63.14       68.23      8.12 o
  -3  -9   5       64.70       68.77      7.58 o
  -2  -9   5        3.03        2.44      6.50 o
  -1  -9   5      201.33      197.76      6.99 o
   0  -9   5        4.37        7.31      3.92 o
   1  -9   5      541.44      527.39     17.33 o
   2  -9   5       15.15        9.48      5.96 o
   3  -9   5       38.21       35.74      6.50 o
   4  -9   5      148.61      156.23      8.94 o
   5  -9   5       59.51       54.97      7.04 o
   6  -9   5      114.84      120.76      9.48 o
  -5  -8   5       41.46       47.11      7.58 o
  -4  -8   5      108.48       91.79      8.66 o
  -3  -8   5       74.73       65.25      7.04 o
  -2  -8   5       19.68       17.06      5.96 o
  -1  -8   5      195.29      189.70      6.78 o
   0  -8   5        2.81        0.51      3.62 o
   1  -8   5      338.05      346.99     11.30 o
   2  -8   5      101.94       91.25      6.77 o
   3  -8   5      341.48      345.77     14.35 o
   4  -8   5      176.16      183.04      8.94 o
   5  -8   5       43.69       50.90      5.96 o
   6  -8   5      164.74      187.10     10.02 o
   7  -8   5        5.06        1.08      6.50 o
  -6  -7   5       45.41       48.74      8.12 o
  -5  -7   5       54.58       41.16      7.85 o
  -4  -7   5      237.73      239.36     10.83 o
  -3  -7   5       89.34       86.37      7.58 o
  -2  -7   5       54.59       56.32      6.23 o
  -1  -7   5      359.95      356.77     17.46 o
   0  -7   5       18.42       25.42      3.83 o
   1  -7   5      187.60      206.95     11.37 o
   2  -7   5      236.14      234.48     11.64 o
   3  -7   5       51.18       46.84      5.96 o
   4  -7   5      170.31      156.77      7.85 o
   5  -7   5       10.22        7.04      5.14 o
   6  -7   5       49.66       63.09      6.23 o
   7  -7   5       76.34       43.86      8.12 o
  -7  -6   5        6.19        4.06      7.04 o
  -6  -6   5       69.00       72.84      8.39 o
  -5  -6   5        2.23        4.87      5.69 o
  -4  -6   5       10.57       20.04      5.69 o
  -3  -6   5      175.60      182.50      8.39 o
  -2  -6   5        5.94        5.96      5.14 o
  -1  -6   5      206.78      221.91      7.82 o
   0  -6   5        3.57        0.78      3.05 o
   1  -6   5       65.33       72.51      3.73 o
   2  -6   5      205.21      189.26      9.21 o
   3  -6   5       38.22       42.24      4.87 o
   4  -6   5      140.73      140.53      7.31 o
   5  -6   5       55.43       59.84      5.69 o
   6  -6   5       62.18       61.19      6.50 o
   7  -6   5       67.41       72.29      7.04 o
   8  -6   5        1.78        1.08      5.96 o
  -7  -5   5       11.05       10.56      7.04 o
  -6  -5   5       47.69       46.03      7.85 o
  -5  -5   5      186.82      184.66     10.02 o
  -4  -5   5       68.61       59.84      6.77 o
  -3  -5   5      530.36      507.41     24.64 o
  -2  -5   5       73.21       79.33      5.96 o
  -1  -5   5      437.29      428.14     18.68 o
   0  -5   5      133.22      133.44      5.66 o
   1  -5   5       44.51       53.93      5.01 o
   2  -5   5     1646.86     1596.70     49.28 o
   3  -5   5       17.20       12.73      4.06 o
   4  -5   5      623.11      599.20     28.43 o
   5  -5   5      288.78      315.44     15.98 o
   6  -5   5      120.82      130.24      7.58 o
   7  -5   5      118.41      119.14      8.12 o
   8  -5   5        7.02       13.00      5.69 o
   9  -5   5       96.49      104.24      9.75 o
  -7  -4   5       32.87       19.22      7.58 o
  -6  -4   5       21.47       20.04      6.23 o
  -5  -4   5      285.35      267.79     13.27 o
  -4  -4   5        4.14       15.70      4.87 o
  -3  -4   5     1007.51     1034.32     38.18 o
  -2  -4   5      531.25      511.47     25.72 o
  -1  -4   5      322.98      348.42     19.77 o
   0  -4   5     3067.86     3231.86     56.96 o
   1  -4   5        9.08        4.10      2.47 o
   2  -4   5      584.57      503.62     25.72 o
   3  -4   5       21.05       20.31      4.06 o
   4  -4   5      622.68      652.27     31.41 o
   5  -4   5     2243.51     2258.99     50.36 o
   6  -4   5      159.74      148.11      8.39 o
   7  -4   5      171.98      205.78     10.56 o
   8  -4   5       21.15       12.18      6.23 o
   9  -4   5       21.77       27.89      6.77 o
  -8  -3   5       83.30       63.36      8.94 o
  -7  -3   5      113.25      121.84      8.94 o
  -6  -3   5       90.92       76.36      7.85 o
  -5  -3   5       49.89       47.93      5.96 o
  -4  -3   5        0.30        2.17      4.33 o
  -3  -3   5     1342.78     1357.62     47.65 o
  -2  -3   5     1198.17     1174.31     49.28 o
  -1  -3   5      695.49      722.76     24.17 o
   0  -3   5     4126.95     4329.96    125.23 o
   1  -3   5      482.54      578.36     19.18 o
   2  -3   5      481.68      490.63     23.83 o
   3  -3   5       72.35       45.22      4.06 o
   4  -3   5        3.70        0.54      3.52 o
   5  -3   5     1099.81     1114.47     39.26 o
   6  -3   5      149.60      157.86      7.85 o
   7  -3   5       20.83       12.46      6.23 o
   8  -3   5        2.12       -5.42      6.23 o
   9  -3   5       54.44       38.18      7.58 o
  -8  -2   5        7.96        6.23      7.04 o
  -7  -2   5      207.24      229.61     10.56 o
  -6  -2   5        6.60       18.41      5.42 o
  -5  -2   5      321.74      345.77     18.41 o
  -4  -2   5      156.51      161.92      9.48 o
  -3  -2   5       43.29       43.86      4.87 o
  -2  -2   5      731.24      685.85     34.93 o
  -1  -2   5       86.39       93.77      3.90 o
   0  -2   5     2425.37     2380.50     54.63 o
   1  -2   5      702.35      721.09     26.35 o
   2  -2   5     4770.03     5035.42    107.22 o
   3  -2   5      427.99      376.09     21.66 o
   4  -2   5       84.59       96.66      4.87 o
   5  -2   5      647.47      675.02     31.68 o
   6  -2   5       10.22        7.58      5.14 o
   7  -2   5      742.11      707.24     25.18 o
   8  -2   5      233.85      225.01     11.10 o
   9  -2   5       72.70       75.81      7.58 o
  -8  -1   5       65.91       56.86      8.12 o
  -7  -1   5        1.78        3.52      5.42 o
  -6  -1   5        0.20       -5.42      5.42 o
  -5  -1   5      116.10      113.99      7.31 o
  -4  -1   5      543.61      588.37     28.43 o
  -3  -1   5       98.21      134.84      5.96 o
  -2  -1   5      229.07      308.13     15.43 o
  -1  -1   5     1329.51     1400.85     41.74 o
   0  -1   5     3970.51     3958.26     69.59 o
   1  -1   5      232.01      190.88      7.27 o
   2  -1   5     3511.43     3670.22     95.31 o
   3  -1   5     4402.18     4351.73    100.18 o
   4  -1   5       10.00       14.35      3.25 o
   5  -1   5     1479.82     1418.00     50.90 o
   6  -1   5       63.06       62.55      5.69 o
   7  -1   5      339.79      327.90     15.43 o
   8  -1   5      467.84      458.68     15.70 o
   9  -1   5        4.01       -2.17      5.96 o
  10  -1   5       84.93       87.19      9.21 o
  -8   0   5       12.83       10.56      6.77 o
  -7   0   5       67.61       63.09      7.31 o
  -6   0   5        1.50        6.50      5.14 o
  -5   0   5      266.87      282.41     11.64 o
  -4   0   5     1115.31     1073.31     42.24 o
  -3   0   5       65.59       59.57      4.87 o
  -2   0   5       10.84       12.46      3.25 o
  -1   0   5       42.71       27.49      2.49 o
   0   0   5       11.67       14.53      2.27 o
   1   0   5     1076.05     1107.14     35.90 o
   2   0   5      338.26      362.82     18.14 o
   3   0   5      350.11      328.17     17.33 o
   4   0   5       43.69       51.72      4.33 o
   5   0   5      738.61      700.20     33.03 o
   6   0   5        3.57        6.50      4.06 o
   7   0   5       34.61       31.68      5.96 o
   8   0   5       79.16       81.50      7.58 o
   9   0   5        1.99        1.35      6.23 o
  10   0   5       15.16       25.72      7.04 o
  -8   1   5        1.77        2.98      6.23 o
  -7   1   5       15.88       13.81      5.96 o
  -6   1   5      306.96      336.02     16.52 o
  -5   1   5      158.07      157.04      8.66 o
  -4   1   5      789.49      776.82     36.01 o
  -3   1   5       14.59       12.18      3.79 o
  -2   1   5      812.61      918.16     45.76 o
  -1   1   5     2711.17     2829.53     59.05 o
   0   1   5     3701.04     3765.68     67.87 o
   1   1   5      327.14      327.01     11.10 o
   2   1   5        9.11       11.91      2.98 o
   3   1   5      358.32      356.60     17.06 o
   4   1   5      293.30      258.85     15.16 o
   5   1   5      158.24      141.88      8.12 o
   6   1   5      185.97      174.64      8.94 o
   7   1   5      125.84      121.03      7.58 o
   8   1   5       51.09       55.78      7.04 o
   9   1   5        0.10       -3.52      5.96 o
  10   1   5        4.43        5.42      7.31 o
  -8   2   5       72.71       61.19      8.66 o
  -7   2   5      303.71      329.25     12.46 o
  -6   2   5      629.38      660.12     21.66 o
  -5   2   5        5.20       14.08      4.60 o
  -4   2   5      343.65      338.19     17.33 o
  -3   2   5      755.76      807.96     37.64 o
  -2   2   5     1285.61     1271.24     54.97 o
  -1   2   5     3670.09     3923.87     68.64 o
   0   2   5     3083.13     3249.12     77.98 o
   1   2   5        7.37        5.57      3.52 o
   2   2   5      786.03      807.69     42.78 o
   3   2   5     1467.87     1656.81     62.55 o
   4   2   5     1455.13     1489.75     55.24 o
   5   2   5      348.26      353.08     15.98 o
   6   2   5       70.33       80.69      5.96 o
   7   2   5        0.59        6.77      4.87 o
   8   2   5      131.27      140.53      8.39 o
   9   2   5        7.01       -6.77      6.77 o
  10   2   5       12.85       24.64      7.31 o
  -8   3   5       28.56        7.85      7.31 o
  -7   3   5       25.10       20.58      6.77 o
  -6   3   5      578.27      561.30     19.22 o
  -5   3   5        0.40        4.06      4.87 o
  -4   3   5      209.10      212.55     11.37 o
  -3   3   5     1230.08     1214.11     48.20 o
  -2   3   5     1334.41     1463.21     56.59 o
  -1   3   5      984.68      904.26     64.44 o
   0   3   5      263.31      253.03      8.14 o
   1   3   5     1159.48     1271.50     40.11 o
   2   3   5      130.43      126.99      4.60 o
   3   3   5     1437.67     1367.36     56.05 o
   4   3   5      735.59      835.04     40.61 o
   5   3   5      106.37      101.81      5.69 o
   6   3   5      282.35      284.57     13.54 o
   7   3   5        3.46        2.98      5.14 o
   8   3   5       65.58       63.63      7.31 o
   9   3   5        5.29       12.18      5.96 o
  -8   4   5       54.66       51.17      8.12 o
  -7   4   5       39.12       22.20      7.31 o
  -6   4   5      261.44      259.66     12.46 o
  -5   4   5       48.52       49.01      6.50 o
  -4   4   5      508.64      484.67     23.29 o
  -3   4   5     1193.46     1237.12     46.03 o
  -2   4   5       14.17        7.85      3.79 o
  -1   4   5     3595.54     3582.59     80.96 o
   0   4   5      141.74      121.36      4.78 o
   1   4   5      614.13      626.10     30.60 o
   2   4   5      451.58      423.48     21.39 o
   3   4   5       76.40       63.36      4.60 o
   4   4   5       21.20       26.53      4.06 o
   5   4   5       50.11       47.93      5.14 o
   6   4   5      522.73      552.63     25.18 o
   7   4   5        0.32       12.18      4.87 o
   8   4   5       42.27       51.99      6.77 o
   9   4   5       22.44       23.83      7.04 o
  -7   5   5        3.79        7.58      6.50 o
  -6   5   5      247.26      247.75     10.83 o
  -5   5   5      157.24      145.94      8.12 o
  -4   5   5       96.50       95.85      6.77 o
  -3   5   5      766.40      786.57     33.57 o
  -2   5   5      121.85      112.10      5.69 o
  -1   5   5      822.22      898.81     29.57 o
   0   5   5      709.22      775.31     27.28 o
   1   5   5      837.79      888.93     30.22 o
   2   5   5      826.29      895.42     42.78 o
   3   5   5        2.05       -1.62      3.79 o
   4   5   5      381.04      384.76     20.31 o
   5   5   5      202.80      237.73     10.56 o
   6   5   5        1.69        2.71      5.42 o
   7   5   5       67.04       76.08      6.77 o
   8   5   5        2.48       17.60      5.69 o
   9   5   5       33.11       25.18      7.31 o
  -7   6   5       35.80       35.20      7.04 o
  -6   6   5      248.77      248.29     10.56 o
  -5   6   5      130.25      136.74      8.39 o
  -4   6   5       44.35       55.24      5.96 o
  -3   6   5      248.93      257.77     13.27 o
  -2   6   5        2.21       -2.17      4.06 o
  -1   6   5      301.06      278.15     10.43 o
   0   6   5      759.99      773.18     26.04 o
   1   6   5      294.91      280.03     10.34 o
   2   6   5      727.78      696.68     31.95 o
   3   6   5       19.80       21.93      4.33 o
   4   6   5       98.37      102.89      6.23 o
   5   6   5      253.67      248.56     11.91 o
   6   6   5        1.12       -5.69      5.69 o
   7   6   5       31.35       28.43      6.50 o
   8   6   5        4.68        2.98      6.50 o
  -7   7   5       15.40       21.39      6.77 o
  -6   7   5       21.69       16.52      6.50 o
  -5   7   5      232.13      227.71     10.83 o
  -4   7   5        1.84        1.62      5.14 o
  -3   7   5       42.55       40.07      5.96 o
  -2   7   5      179.50      179.52      8.94 o
  -1   7   5      188.59      197.55      6.48 o
   0   7   5      165.50      163.55      6.22 o
   1   7   5       25.27       24.41      3.54 o
   2   7   5      532.48      512.02     25.18 o
   3   7   5      207.50      216.07     10.02 o
   4   7   5      506.06      518.79     23.02 o
   5   7   5       35.66       38.99      5.96 o
   6   7   5      233.40      225.55     10.56 o
   7   7   5      214.59      204.16     10.83 o
   8   7   5      104.04       95.85      9.75 o
  -6   8   5        0.36       -0.81      6.50 o
  -5   8   5      148.18      142.42      8.94 o
  -4   8   5       65.31       55.24      7.58 o
  -3   8   5      380.39      406.15     16.25 o
  -2   8   5        1.88        1.08      4.87 o
  -1   8   5       68.06       54.54      4.60 o
   0   8   5      421.41      443.72     14.10 o
   1   8   5        3.43        5.44      3.43 o
   2   8   5      504.76      464.90     21.93 o
   3   8   5      652.58      640.36     23.02 o
   4   8   5      131.81      142.15      7.85 o
   5   8   5       53.12       54.15      6.50 o
   6   8   5       54.07       50.63      6.77 o
   7   8   5      213.29      193.87     11.10 o
  -5   9   5      101.54      108.58      8.66 o
  -4   9   5       32.90       37.64      6.50 o
  -3   9   5      129.40      116.70      8.66 o
  -2   9   5      233.32      241.25     10.83 o
  -1   9   5      195.81      183.19      6.50 o
   0   9   5      247.89      255.45     20.98 o
   1   9   5        2.51        2.71      3.64 o
   2   9   5      168.32      190.62      8.39 o
   3   9   5       57.61       53.88      7.04 o
   4   9   5        3.01       -3.79      5.96 o
   5   9   5       84.47       98.29      7.58 o
   6   9   5        0.02        8.12      5.96 o
   7   9   5       32.51       34.93      8.12 o
  -4  10   5       35.17       42.51      7.04 o
  -3  10   5       45.01       31.68      7.58 o
  -2  10   5      539.64      495.23     14.35 o
  -1  10   5        0.30       -4.20      4.20 o
   0  10   5      165.26      163.89      6.77 o
   1  10   5       13.65       10.70      4.02 o
   2  10   5       13.81       10.02      5.96 o
   3  10   5       85.17       77.44      8.12 o
   4  10   5      116.34       87.19      9.21 o
   5  10   5       52.13       48.74      7.85 o
   6  10   5        9.86       10.83      7.04 o
  -3  11   5        1.32        7.31      7.04 o
  -2  11   5      238.89      222.30     10.83 o
  -1  11   5      170.09      182.40     11.37 o
   0  11   5       44.06       44.61      5.07 o
   1  11   5       58.38       64.04      5.36 o
   2  11   5       19.34       23.83      6.50 o
   3  11   5       35.08       36.55      7.31 o
   4  11   5       13.67        9.48      6.50 o
   0  12   5       31.25       34.37      5.36 o
   1  12   5      175.38      180.38     17.19 o
   2  12   5        6.27        7.04      7.04 o
  -2 -10   6        9.48       22.47      6.77 o
  -1 -10   6       17.46       18.42      4.78 o
   0 -10   6      237.17      230.03     13.81 o
   1 -10   6        1.38        2.03      6.63 o
   2 -10   6      233.21      252.08     11.91 o
   3 -10   6      119.15      118.05      9.21 o
   4 -10   6       39.28       46.84      6.77 o
  -4  -9   6       34.92       22.47      8.39 o
  -3  -9   6       37.15       32.22      7.58 o
  -2  -9   6       88.51       98.56      7.85 o
  -1  -9   6       10.06       12.29      4.39 o
   0  -9   6      439.52      448.65      9.38 o
   1  -9   6      106.84      108.54      5.93 o
   2  -9   6      237.15      243.96     10.29 o
   3  -9   6       70.91       63.09      7.31 o
   4  -9   6        7.26       14.62      5.96 o
   5  -9   6      211.93      209.84     10.56 o
  -5  -8   6        1.94        4.87      6.77 o
  -4  -8   6       75.80       84.48      8.39 o
  -3  -8   6        0.99        2.71      5.96 o
  -2  -8   6       92.53       98.83      7.85 o
  -1  -8   6       43.10       48.42      7.45 o
   0  -8   6      104.98      117.00      9.07 o
   1  -8   6      259.64      248.13     16.92 o
   2  -8   6       87.76       80.42      7.04 o
   3  -8   6      558.59      535.57     15.70 o
   4  -8   6        0.31       -4.87      4.87 o
   5  -8   6      182.01      200.91      9.48 o
   6  -8   6       37.99       34.66      6.77 o
  -6  -7   6       58.00       65.80      8.39 o
  -5  -7   6        5.93        8.94      6.50 o
  -4  -7   6      177.79      179.25     10.02 o
  -3  -7   6        5.34        4.33      5.42 o
  -2  -7   6       87.07       89.62      7.58 o
  -1  -7   6      119.55      128.33      5.36 o
   0  -7   6       40.28       40.54      8.94 o
   1  -7   6      224.43      237.96     16.25 o
   2  -7   6       10.81       12.73      5.14 o
   3  -7   6      816.09      800.65     23.83 o
   4  -7   6       68.19       69.86      6.50 o
   5  -7   6      104.21       98.29      7.31 o
   6  -7   6       71.01       76.36      7.85 o
   7  -7   6       20.49       17.60      6.50 o
  -6  -6   6       66.82       70.67      8.12 o
  -5  -6   6       15.68       16.25      6.50 o
  -4  -6   6      126.93      136.19      8.12 o
  -3  -6   6      217.96      195.76     10.02 o
  -2  -6   6      258.14      266.70     13.27 o
  -1  -6   6      363.47      370.11     23.29 o
   0  -6   6      112.69      113.41      5.14 o
   1  -6   6      172.49      165.80      5.84 o
   2  -6   6       42.57       44.13      4.87 o
   3  -6   6      169.16      161.65      9.21 o
   4  -6   6       59.04       54.97      5.69 o
   5  -6   6      383.65      407.50     16.52 o
   6  -6   6      119.65      125.91      7.85 o
   7  -6   6       32.06       37.64      6.23 o
   8  -6   6      126.02      115.89      9.48 o
  -7  -5   6        9.33       17.60      7.04 o
  -6  -5   6      117.31      124.55      9.21 o
  -5  -5   6       33.86       33.30      6.23 o
  -4  -5   6      219.05      192.78      9.48 o
  -3  -5   6       15.18       23.56      5.14 o
  -2  -5   6      403.29      396.67     20.58 o
  -1  -5   6      535.14      542.90     21.80 o
   0  -5   6      286.60      299.54     10.34 o
   1  -5   6      267.91      273.14      9.66 o
   2  -5   6       70.45       67.42      5.14 o
   3  -5   6      349.86      389.90     17.60 o
   4  -5   6       54.69       61.73      5.42 o
   5  -5   6        6.38        7.04      4.87 o
   6  -5   6       94.36       90.16      7.58 o
   7  -5   6       23.52       16.52      6.23 o
   8  -5   6       31.72       32.22      6.77 o
  -7  -4   6       12.38        0.27      6.77 o
  -6  -4   6      191.63      202.53     10.56 o
  -5  -4   6       14.41       16.25      5.69 o
  -4  -4   6      261.26      261.02     13.54 o
  -3  -4   6       75.78       72.56      5.96 o
  -2  -4   6      284.55      269.41     14.08 o
  -1  -4   6      776.80      774.05     24.37 o
   0  -4   6       42.13       42.92      3.25 o
   1  -4   6      777.13      679.78     23.81 o
   2  -4   6        2.32        0.27      3.52 o
   3  -4   6       65.72       59.84      4.60 o
   4  -4   6      269.46      260.48     13.54 o
   5  -4   6      192.00      191.97     10.29 o
   6  -4   6       28.58       24.10      5.69 o
   7  -4   6       27.61       28.97      5.69 o
   8  -4   6      105.54      109.93      8.66 o
   9  -4   6        1.76       16.52      6.23 o
  -7  -3   6       43.14       53.34      7.85 o
  -6  -3   6      169.81      180.60      9.75 o
  -5  -3   6        1.69        4.87      5.14 o
  -4  -3   6        1.41       -4.60      4.87 o
  -3  -3   6      851.79      872.40     35.47 o
  -2  -3   6      145.89      147.03      6.23 o
  -1  -3   6     1374.36     1384.19    108.44 o
   0  -3   6       89.61      101.87      3.54 o
   1  -3   6     1754.50     1836.80     44.88 o
   2  -3   6      527.13      417.25     22.20 o
   3  -3   6      312.74      334.12     16.52 o
   4  -3   6     1081.22     1112.03     43.05 o
   5  -3   6       74.76       70.40      5.42 o
   6  -3   6      618.53      588.91     25.45 o
   7  -3   6      190.29      200.64     10.02 o
   8  -3   6       49.34       44.68      6.77 o
   9  -3   6       81.02       69.32      8.12 o
  -8  -2   6       54.42       62.28      8.66 o
  -7  -2   6        6.44       -3.79      6.77 o
  -6  -2   6      232.67      234.48     11.64 o
  -5  -2   6      231.16      226.90     12.73 o
  -4  -2   6      184.88      173.56     10.29 o
  -3  -2   6      469.56      484.40     22.20 o
  -2  -2   6        0.76       12.73      3.52 o
  -1  -2   6     1250.59     1210.40     37.89 o
   0  -2   6     1635.48     1733.44    124.15 o
   1  -2   6      614.53      690.08     24.41 o
   2  -2   6     3703.11     4120.77     95.85 o
   3  -2   6       32.46       18.68      3.79 o
   4  -2   6      435.96      425.91     21.39 o
   5  -2   6      140.60      119.95      5.96 o
   6  -2   6      945.90      918.71     33.03 o
   7  -2   6     1152.73     1168.08     29.51 o
   8  -2   6       91.29       97.20      8.12 o
   9  -2   6       69.20       83.12      7.85 o
  -8  -1   6        7.49       10.29      7.04 o
  -7  -1   6       15.36        9.48      6.23 o
  -6  -1   6      204.61      204.43     10.56 o
  -5  -1   6      455.78      450.55     21.39 o
  -4  -1   6      161.70      169.77      8.12 o
  -3  -1   6      202.70      178.70      7.04 o
  -2  -1   6        1.36        9.48      3.79 o
  -1  -1   6     1536.26     1661.16     44.90 o
   0  -1   6     6229.87     6319.58    104.11 o
   1  -1   6     2518.04     2539.60     56.38 o
   2  -1   6     1156.66     1110.68     53.07 o
   3  -1   6     2251.85     2526.24     76.08 o
   4  -1   6      232.52      212.55     12.73 o
   5  -1   6      189.01      178.70     10.83 o
   6  -1   6      172.77      173.02      8.94 o
   7  -1   6      277.76      303.80     14.08 o
   8  -1   6      109.18      109.12      8.12 o
   9  -1   6       14.67        9.48      7.04 o
  -8   0   6       30.75       26.53      8.12 o
  -7   0   6       41.05       40.61      7.31 o
  -6   0   6       28.06       30.87      6.23 o
  -5   0   6      587.69      549.11     23.56 o
  -4   0   6        1.07        1.08      4.33 o
  -3   0   6      862.35      840.18     40.07 o
  -2   0   6      296.99      275.10     11.64 o
  -1   0   6      634.73      579.83     18.47 o
   0   0   6     1223.90     1190.21     39.44 o
   1   0   6      311.31      318.02     16.11 o
   2   0   6     1289.81     1371.69     58.21 o
   3   0   6     1594.26     1633.52     61.46 o
   4   0   6     1360.87     1427.74     54.97 o
   5   0   6      404.53      367.43     19.77 o
   6   0   6      217.04      187.10     10.83 o
   7   0   6        5.06        7.31      5.14 o
   8   0   6        0.83        1.62      5.96 o
   9   0   6      158.06      175.46     10.02 o
  10   0   6       36.67       31.41      8.12 o
  -8   1   6       30.87       36.28      7.58 o
  -7   1   6       80.08       78.79      7.85 o
  -6   1   6      274.33      282.14     13.54 o
  -5   1   6       20.73       19.50      5.42 o
  -4   1   6       33.70       32.76      5.42 o
  -3   1   6      106.49      117.78      6.77 o
  -2   1   6     1479.74     1536.32     58.21 o
  -1   1   6       71.68       52.51      5.82 o
   0   1   6      632.86      772.98     41.83 o
   1   1   6      256.27      309.13     11.01 o
   2   1   6      201.88      181.68      7.58 o
   3   1   6      795.17      772.22     38.18 o
   4   1   6     2693.52     2732.02     75.27 o
   5   1   6     1330.70     1332.43     48.20 o
   6   1   6        0.01       -4.33      4.33 o
   7   1   6      397.33      421.58     19.77 o
   8   1   6        3.18        2.98      5.42 o
   9   1   6       82.85       94.50      8.12 o
  10   1   6       43.95       47.38      7.85 o
  -8   2   6       15.56       19.22      7.31 o
  -7   2   6      136.25      121.30      9.48 o
  -6   2   6       20.76       11.64      6.23 o
  -5   2   6      209.03      213.63     10.29 o
  -4   2   6       14.25       25.18      4.87 o
  -3   2   6       58.99       57.13      5.14 o
  -2   2   6     2410.32     2215.67     69.05 o
  -1   2   6        0.78       12.50      5.55 o
   0   2   6      122.52      108.08      7.99 o
   1   2   6      211.38      252.02      8.01 o
   2   2   6      153.59      216.07     10.29 o
   3   2   6     1010.91     1035.13     48.74 o
   4   2   6      526.90      591.35     24.37 o
   5   2   6      255.88      249.37     13.81 o
   6   2   6        0.20       10.56      4.06 o
   7   2   6      152.94      164.90      8.12 o
   8   2   6       28.50       29.51      6.23 o
   9   2   6       27.88       26.26      7.04 o
  -8   3   6        9.95       10.56      6.50 o
  -7   3   6      218.92      225.28     11.37 o
  -6   3   6       62.29       54.15      7.04 o
  -5   3   6      417.02      419.41     19.50 o
  -4   3   6      186.81      165.44      8.94 o
  -3   3   6      170.94      178.98      8.39 o
  -2   3   6     2359.98     2372.98     68.23 o
  -1   3   6       96.30       92.95      3.54 o
   0   3   6      622.89      611.90     21.76 o
   1   3   6     1569.83     1659.15     68.23 o
   2   3   6      803.36      843.43     35.74 o
   3   3   6      458.22      464.36     23.83 o
   4   3   6       75.43       79.06      4.87 o
   5   3   6      161.84      161.38      8.94 o
   6   3   6        6.16       11.37      4.60 o
   7   3   6       89.72       80.15      7.04 o
   8   3   6       25.24       27.35      6.77 o
   9   3   6       22.53       24.64      6.77 o
  -7   4   6      166.29      163.81     10.29 o
  -6   4   6      146.33      135.38      8.94 o
  -5   4   6      629.62      621.13     21.66 o
  -4   4   6     1017.70     1000.21     33.03 o
  -3   4   6       20.39       24.91      4.60 o
  -2   4   6     1739.26     1747.52     56.32 o
  -1   4   6      437.36      430.75     15.40 o
   0   4   6     2939.18     3088.20     71.48 o
   1   4   6     1905.95     1908.55     46.81 o
   2   4   6      534.00      500.92     26.53 o
   3   4   6      879.04      890.00     40.07 o
   4   4   6        4.82        6.50      3.52 o
   5   4   6      174.70      178.70      9.48 o
   6   4   6      361.67      355.79     17.60 o
   7   4   6       83.97       85.83      7.58 o
   8   4   6        7.32       10.56      5.96 o
   9   4   6        0.15       10.83      5.96 o
  -7   5   6      167.21      173.29     11.10 o
  -6   5   6       28.08       33.03      6.50 o
  -5   5   6       32.01       30.87      6.50 o
  -4   5   6      573.88      565.09     24.10 o
  -3   5   6       59.14       56.05      5.42 o
  -2   5   6      936.51      935.49     36.55 o
  -1   5   6      190.67      213.11      6.75 o
   0   5   6      144.79      154.89      5.84 o
   1   5   6     1350.23     1372.26     69.86 o
   2   5   6        8.49       12.18      3.79 o
   3   5   6     1147.40     1186.76     44.95 o
   4   5   6       28.01       23.02      4.60 o
   5   5   6      306.39      322.48     16.25 o
   6   5   6       87.83      105.33      7.04 o
   7   5   6        0.30       -2.44      5.42 o
   8   5   6       65.03       71.21      7.31 o
   9   5   6        3.24        6.77      6.77 o
  -7   6   6       37.15       38.99      7.58 o
  -6   6   6      158.18      158.94      9.48 o
  -5   6   6       34.08       29.78      6.77 o
  -4   6   6      411.35      395.05     17.60 o
  -3   6   6      124.24      115.62      7.04 o
  -2   6   6      720.43      696.68     29.51 o
  -1   6   6      311.45      318.69     11.57 o
   0   6   6       78.39       98.68      4.20 o
   1   6   6     1483.46     1536.19     35.42 o
   2   6   6      127.15      124.82      8.39 o
   3   6   6      385.58      356.87     21.39 o
   4   6   6      119.42      114.80      6.77 o
   5   6   6       13.22       10.83      5.42 o
   6   6   6       83.58       78.79      7.04 o
   7   6   6        5.46        1.62      5.96 o
   8   6   6       42.72       39.26      7.31 o
  -6   7   6      123.06      122.39      8.94 o
  -5   7   6       15.10       17.60      6.23 o
  -4   7   6      540.68      528.53     17.06 o
  -3   7   6       84.33       98.02      6.77 o
  -2   7   6       11.93        5.69      5.14 o
  -1   7   6      639.70      608.59     18.76 o
   0   7   6        0.01        0.67      3.15 o
   1   7   6      360.13      352.15     12.72 o
   2   7   6      204.90      185.20      7.85 o
   3   7   6       64.34       56.59      5.69 o
   4   7   6      185.87      179.79     10.02 o
   5   7   6        1.82       -1.08      5.42 o
   6   7   6      100.81       95.31      7.85 o
   7   7   6       74.90       81.77      7.85 o
   8   7   6        8.71       10.56      7.04 o
  -6   8   6       36.12       44.41      7.58 o
  -5   8   6       33.07       35.74      6.50 o
  -4   8   6      317.76      328.98     11.91 o
  -3   8   6       91.40       96.66      7.85 o
  -2   8   6      156.00      153.25      8.12 o
  -1   8   6       34.85       52.46      4.21 o
   0   8   6       30.58       29.04      3.73 o
   1   8   6      212.17      204.30      7.85 o
   2   8   6      197.43      187.64      8.94 o
   3   8   6        2.44        0.00      5.42 o
   4   8   6      291.43      317.34     14.35 o
   5   8   6        0.03        5.69      5.42 o
   6   8   6       12.41       17.60      6.23 o
   7   8   6       56.40       72.02      7.85 o
  -5   9   6       24.60       27.89      7.04 o
  -4   9   6       27.78       27.35      6.77 o
  -3   9   6      243.48      231.77     10.56 o
  -2   9   6        1.71       -0.81      5.69 o
  -1   9   6      207.07      212.32      6.97 o
   0   9   6        0.55       -0.20      3.73 o
   1   9   6       64.79       69.40      5.55 o
   2   9   6       52.42       48.74      6.50 o
   3   9   6       30.64       28.16      6.23 o
   4   9   6      119.17      110.47      8.12 o
   5   9   6       35.99       35.20      6.50 o
   6   9   6       55.29       59.84      7.85 o
   7   9   6        4.60        2.17      7.31 o
  -4  10   6        0.82       -6.50      6.50 o
  -3  10   6       71.60       77.17      7.58 o
  -2  10   6      144.00      128.61      9.21 o
  -1  10   6      217.57      200.95      7.18 o
   0  10   6        1.63        6.42      3.92 o
   1  10   6       87.16       83.33     10.29 o
   2  10   6      145.73      142.96      8.66 o
   3  10   6       14.21       16.25      5.69 o
   4  10   6      293.84      298.11     11.91 o
   5  10   6       40.17       30.60      7.31 o
   6  10   6        6.13        6.23      6.77 o
  -3  11   6      118.35      122.39     10.29 o
  -2  11   6       11.60       18.95      6.23 o
  -1  11   6       32.83       40.21      5.26 o
   0  11   6      118.18      129.33      6.41 o
   1  11   6       35.32       33.50      5.16 o
   2  11   6      130.44      130.78      9.21 o
   3  11   6        0.15        0.27      6.23 o
   4  11   6       43.98       46.03      7.85 o
   0  12   6      197.87      203.17      8.23 o
   1  12   6       10.68        2.30      4.98 o
  -1 -10   7      174.67      175.82      7.75 o
   0 -10   7       39.67       40.74      5.45 o
   1 -10   7      145.32      145.56      6.97 o
   2 -10   7       76.50       72.02      8.12 o
   3 -10   7        7.99       12.46      6.77 o
  -3  -9   7       19.57       13.27      7.85 o
  -2  -9   7        2.00        0.54      6.23 o
  -1  -9   7       18.07       28.45      5.28 o
   0  -9   7       96.55       94.90      5.93 o
   1  -9   7      163.79      166.72      6.69 o
   2  -9   7      165.72      171.39      9.48 o
   3  -9   7       10.52       14.08      6.50 o
   4  -9   7      246.96      266.16     11.37 o
   5  -9   7      103.51       99.91      8.66 o
  -4  -8   7       27.57       33.57      7.31 o
  -3  -8   7       98.42      104.24      8.66 o
  -2  -8   7       78.34       74.19      7.85 o
  -1  -8   7       12.23       12.34      4.20 o
   0  -8   7       84.51       79.50      5.07 o
   1  -8   7       40.38       34.53      4.69 o
   2  -8   7      424.63      431.33     13.81 o
   3  -8   7        3.81        4.60      5.14 o
   4  -8   7      295.79      315.44     11.37 o
   5  -8   7      139.50      141.61      8.94 o
   6  -8   7       28.40       20.04      7.31 o
  -5  -7   7       10.88        5.69      6.77 o
  -4  -7   7        0.26        2.98      5.96 o
  -3  -7   7      277.71      272.66     11.10 o
  -2  -7   7       75.63       84.75      7.31 o
  -1  -7   7       23.95       32.02      5.96 o
   0  -7   7      245.66      275.69     10.56 o
   1  -7   7        3.90        1.52      9.21 o
   2  -7   7      302.28      278.62     14.08 o
   3  -7   7      380.36      370.95     15.16 o
   4  -7   7      384.33      355.51     13.81 o
   5  -7   7       84.49       84.21      7.31 o
   6  -7   7       39.45       36.28      7.04 o
   7  -7   7      112.72      113.18      8.94 o
  -6  -6   7        0.93       -5.96      7.31 o
  -5  -6   7       91.81      117.78      8.66 o
  -4  -6   7       94.42       83.40      7.58 o
  -3  -6   7       10.98       13.00      6.23 o
  -2  -6   7      769.07      809.05     24.64 o
  -1  -6   7       95.17       88.91      8.26 o
   0  -6   7      448.69      451.91     15.50 o
   1  -6   7        0.37       -2.13      3.15 o
   2  -6   7       40.89       44.13      5.14 o
   3  -6   7      236.71      227.17     11.64 o
   4  -6   7        8.55       10.02      4.87 o
   5  -6   7      588.13      541.53     16.79 o
   6  -6   7        0.28       -5.42      5.42 o
   7  -6   7      122.26      114.53      8.66 o
   8  -6   7       16.94        9.75      6.77 o
  -6  -5   7        0.91       -7.04      7.04 o
  -5  -5   7       56.48       52.26      7.31 o
  -4  -5   7       31.48       18.14      6.50 o
  -3  -5   7       19.88       22.20      5.96 o
  -2  -5   7      550.01      584.85     24.91 o
  -1  -5   7        4.18        7.22      3.35 o
   0  -5   7      608.40      611.41     20.77 o
   1  -5   7      105.36      110.64      4.40 o
   2  -5   7      137.02      114.80      6.23 o
   3  -5   7      499.33      523.66     24.91 o
   4  -5   7       42.03       48.20      4.87 o
   5  -5   7      320.27      303.80     14.89 o
   6  -5   7       83.94       66.34      7.04 o
   7  -5   7       89.28       86.64      7.31 o
   8  -5   7       18.51       21.93      6.77 o
  -7  -4   7       57.33       63.36      8.39 o
  -6  -4   7       16.88        5.96      7.31 o
  -5  -4   7      110.54      116.70      8.12 o
  -4  -4   7      246.10      240.71     11.10 o
  -3  -4   7      169.25      171.12      8.12 o
  -2  -4   7      394.37      412.65     22.47 o
  -1  -4   7       54.00       58.76      3.73 o
   0  -4   7      259.92      261.79     11.24 o
   1  -4   7      297.95      298.99     11.12 o
   2  -4   7      340.51      332.23     16.52 o
   3  -4   7      166.80      169.23      8.39 o
   4  -4   7       56.62       63.09      5.42 o
   5  -4   7      194.09      180.87      8.39 o
   6  -4   7       30.29       44.13      5.69 o
   7  -4   7      287.26      300.55     12.73 o
   8  -4   7       45.28       51.72      7.04 o
   9  -4   7       23.94       21.39      7.04 o
  -7  -3   7       94.59       99.37      9.21 o
  -6  -3   7       28.94       23.83      7.04 o
  -5  -3   7       54.68       58.21      6.23 o
  -4  -3   7      312.87      295.13     15.70 o
  -3  -3   7       58.23       51.17      5.69 o
  -2  -3   7     1454.45     1429.10     47.11 o
  -1  -3   7       45.87       45.21      4.87 o
   0  -3   7      574.45      584.95     21.92 o
   1  -3   7      607.08      650.08     21.52 o
   2  -3   7      570.03      597.58     27.62 o
   3  -3   7      127.65      128.34      6.77 o
   4  -3   7        5.11        1.62      3.52 o
   5  -3   7      334.36      278.89     14.62 o
   6  -3   7      106.61      113.18      7.31 o
   7  -3   7        5.83        0.81      5.42 o
   8  -3   7       34.05       45.76      6.77 o
   9  -3   7        0.60        0.00      6.50 o
  -7  -2   7      107.41      130.51      9.21 o
  -6  -2   7       68.36       66.34      7.31 o
  -5  -2   7      129.61      121.30      7.85 o
  -4  -2   7      680.15      647.13     27.08 o
  -3  -2   7        3.27       10.02      4.33 o
  -2  -2   7      781.43      717.53     33.57 o
  -1  -2   7      621.74      592.07     19.88 o
   0  -2   7      362.13      347.65     12.44 o
   1  -2   7     1526.70     1686.03     51.45 o
   2  -2   7      477.98      444.05     23.29 o
   3  -2   7      884.48      894.07     43.05 o
   4  -2   7       61.11       47.65      4.33 o
   5  -2   7      112.73      119.95      6.50 o
   6  -2   7      170.70      172.75      7.58 o
   7  -2   7       91.42       87.46      7.58 o
   8  -2   7       16.18       14.08      5.42 o
   9  -2   7        0.49       -0.54      6.23 o
  -7  -1   7        5.48       14.35      6.50 o
  -6  -1   7      183.31      193.87     10.02 o
  -5  -1   7       24.65       20.58      5.69 o
  -4  -1   7      732.98      726.19     29.78 o
  -3  -1   7       16.78       21.12      4.60 o
  -2  -1   7      408.21      412.92     18.95 o
  -1  -1   7      858.61      900.58     37.64 o
   0  -1   7      468.78      471.47     16.94 o
   1  -1   7     2490.71     2522.02     53.80 o
   2  -1   7       60.77       51.17      4.06 o
   3  -1   7      464.84      415.62     21.66 o
   4  -1   7     1621.61     1569.89     56.32 o
   5  -1   7      361.92      337.64     16.25 o
   6  -1   7      341.98      348.75     17.06 o
   7  -1   7       30.39       20.58      6.23 o
   8  -1   7      150.45      142.42      8.94 o
   9  -1   7       60.02       58.76      7.58 o
  -7   0   7        0.08        2.17      6.23 o
  -6   0   7       18.57       28.70      6.23 o
  -5   0   7        7.30        3.52      5.69 o
  -4   0   7      354.22      320.86     19.50 o
  -3   0   7      671.41      705.34     33.85 o
  -2   0   7      268.35      263.45     12.73 o
  -1   0   7       64.51       43.88      7.99 o
   0   0   7        7.21       -2.49      2.49 o
   1   0   7      982.51      994.23     71.21 o
   2   0   7     2224.57     2191.03     70.40 o
   3   0   7     1419.43     1634.34     60.38 o
   4   0   7     2954.25     3026.61     75.00 o
   5   0   7       36.51       32.76      4.33 o
   6   0   7      247.10      240.98     11.10 o
   7   0   7       38.80       43.86      6.23 o
   8   0   7      240.62      241.52     11.64 o
   9   0   7      500.28      470.32     15.16 o
  -8   1   7       26.33       38.72      8.12 o
  -7   1   7        1.86        5.14      5.96 o
  -6   1   7        1.37        5.14      5.69 o
  -5   1   7       81.75       79.88      7.04 o
  -4   1   7      786.70      833.41     31.68 o
  -3   1   7      779.04      748.39     37.37 o
  -2   1   7       23.56       26.81      4.33 o
  -1   1   7       64.57       36.23      3.06 o
   0   1   7      316.68      458.51     14.95 o
   1   1   7        4.61        4.92      2.47 o
   2   1   7     2441.90     2446.63     75.27 o
   3   1   7      396.20      396.67     23.29 o
   4   1   7     1569.70     1749.41     57.67 o
   5   1   7      175.54      216.61     11.10 o
   6   1   7       90.30       91.25      5.96 o
   7   1   7      100.46      105.60      7.58 o
   8   1   7       97.66       94.23      7.85 o
   9   1   7       81.89       79.88      8.39 o
  10   1   7       28.89       31.14      8.12 o
  -7   2   7        1.05       13.00      5.96 o
  -6   2   7      162.71      175.46      9.21 o
  -5   2   7        3.59        2.71      5.42 o
  -4   2   7       94.41       99.10      6.23 o
  -3   2   7     1322.29     1321.06     46.03 o
  -2   2   7       87.34       83.12      5.42 o
  -1   2   7     3614.57     3648.00    117.92 o
   0   2   7      172.62      147.66      5.07 o
   1   2   7     1436.23     1492.63     42.58 o
   2   2   7      282.85      272.12     12.46 o
   3   2   7      149.67      149.19      6.77 o
   4   2   7      550.64      592.98     28.16 o
   5   2   7       23.14       18.14      4.33 o
   6   2   7      100.08       94.50      6.23 o
   7   2   7      112.65      125.91      7.58 o
   8   2   7       48.47       49.28      7.04 o
   9   2   7        6.91        0.81      5.96 o
  -7   3   7       54.88       57.94      7.58 o
  -6   3   7      223.46      242.06     10.56 o
  -5   3   7      251.59      240.17     11.64 o
  -4   3   7      139.60      138.36      7.31 o
  -3   3   7        3.71        4.06      4.33 o
  -2   3   7      152.36      143.23      6.50 o
  -1   3   7      589.71      611.57     20.72 o
   0   3   7      570.16      624.90     21.85 o
   1   3   7      245.01      323.78      9.36 o
   2   3   7      944.49      850.47     42.24 o
   3   3   7      272.66      283.22     15.70 o
   4   3   7      267.67      263.45     13.54 o
   5   3   7       16.99       18.68      4.33 o
   6   3   7      259.14      248.29     13.00 o
   7   3   7      245.13      287.28     13.00 o
   8   3   7        1.91       -5.69      5.69 o
   9   3   7       66.53       59.84      8.12 o
  -7   4   7       25.82       14.08      7.31 o
  -6   4   7       20.72       28.97      6.23 o
  -5   4   7      486.50      460.57     17.60 o
  -4   4   7      219.45      187.64      9.48 o
  -3   4   7       13.85        5.42      4.87 o
  -2   4   7        5.33        7.58      3.79 o
  -1   4   7      104.42       96.80      3.83 o
   0   4   7      813.25      896.51     29.42 o
   1   4   7       81.98       93.44      6.90 o
   2   4   7     1063.73      981.79     46.84 o
   3   4   7       73.41       75.00      4.87 o
   4   4   7      101.70      106.41      5.42 o
   5   4   7      183.30      183.31      9.48 o
   6   4   7        0.21        1.08      4.87 o
   7   4   7      240.54      232.05     10.29 o
   8   4   7        7.28       -4.33      6.23 o
   9   4   7       17.00       11.37      7.04 o
  -7   5   7       62.59       74.19      8.12 o
  -6   5   7       74.86       78.52      7.58 o
  -5   5   7      245.02      265.08     12.46 o
  -4   5   7      410.63      414.54     19.22 o
  -3   5   7      929.20      921.41     31.14 o
  -2   5   7      263.24      255.60     11.37 o
  -1   5   7       61.82       63.46      4.87 o
   0   5   7     1353.80     1447.58     36.18 o
   1   5   7      231.02      216.86      6.78 o
   2   5   7     1534.08     1497.33     51.99 o
   3   5   7       81.91       66.88      5.42 o
   4   5   7      283.35      282.14     13.81 o
   5   5   7      107.82      120.49      6.50 o
   6   5   7       24.73       26.26      5.69 o
   7   5   7       64.72       55.51      7.58 o
   8   5   7        4.15       -2.44      6.23 o
   9   5   7       23.52       30.87      7.58 o
  -6   6   7        4.13        8.39      6.23 o
  -5   6   7      527.35      530.70     14.35 o
  -4   6   7       98.71      107.76      7.31 o
  -3   6   7      861.19      830.71     26.81 o
  -2   6   7      744.96      735.67     30.05 o
  -1   6   7       56.01       55.39      3.92 o
   0   6   7      823.25      803.13     32.22 o
   1   6   7      665.10      705.02     23.13 o
   2   6   7     1239.26     1145.88     41.70 o
   3   6   7      372.38      380.15     20.04 o
   4   6   7       18.88       20.04      5.14 o
   5   6   7      274.43      292.16     15.70 o
   6   6   7        1.57       -3.25      5.14 o
   7   6   7       52.15       47.38      7.31 o
   8   6   7       29.55       26.26      6.77 o
  -6   7   7       61.85       52.26      8.12 o
  -5   7   7      172.44      171.66     10.02 o
  -4   7   7      157.27      158.94      9.21 o
  -3   7   7      119.09      127.53      7.58 o
  -2   7   7      274.13      284.84     15.43 o
  -1   7   7      124.49      127.49      5.42 o
   0   7   7     1143.95     1129.52     24.98 o
   1   7   7       43.49       44.96      3.92 o
   2   7   7       75.46       76.36      5.96 o
   3   7   7      237.71      227.17     12.18 o
   4   7   7       26.48       29.78      5.69 o
   5   7   7      165.08      166.25      8.39 o
   6   7   7       18.19       14.08      5.96 o
   7   7   7       20.07       28.16      7.04 o
   8   7   7        4.74       15.16      6.23 o
  -5   8   7       19.67       15.43      7.31 o
  -4   8   7      167.35      160.02      9.48 o
  -3   8   7       22.95       13.81      6.23 o
  -2   8   7      165.86      161.92      8.66 o
  -1   8   7       38.23       39.68      7.31 o
   0   8   7      170.83      191.93      7.85 o
   1   8   7      265.91      256.27     11.51 o
   2   8   7       13.51       10.56      5.42 o
   3   8   7      351.59      340.89     16.52 o
   4   8   7       33.41       43.05      6.23 o
   5   8   7      130.65      125.63      8.39 o
   6   8   7       15.63       13.27      6.23 o
   7   8   7        0.81        1.08      6.23 o
  -5   9   7       15.33       21.66      7.04 o
  -4   9   7      124.66      129.97      9.21 o
  -3   9   7        3.91        5.14      5.69 o
  -2   9   7      361.20      350.37     11.91 o
  -1   9   7       42.55       41.41      4.69 o
   0   9   7       43.13       33.83      6.90 o
   1   9   7      103.23       99.82      5.55 o
   2   9   7        3.14       14.35      5.14 o
   3   9   7       88.68       82.04      7.58 o
   4   9   7       47.60       46.57      7.04 o
   5   9   7        2.31       -6.23      6.23 o
   6   9   7       55.95       65.80      7.85 o
   7   9   7        3.64       -2.71      7.04 o
  -4  10   7       21.43       19.22      7.04 o
  -3  10   7       12.52       17.60      6.50 o
  -2  10   7       97.32       86.64      8.39 o
  -1  10   7      210.95      212.42      7.28 o
   0  10   7      203.22      191.62      6.89 o
   1  10   7       34.02       37.95      4.60 o
   2  10   7        0.87        0.27      5.42 o
   3  10   7       63.94       67.69      7.58 o
   4  10   7       34.64       36.28      7.31 o
   5  10   7        0.55        3.25      6.23 o
   6  10   7       26.06       38.18      7.58 o
  -2  11   7       36.73       28.16      7.04 o
  -1  11   7      103.23      107.77      6.32 o
   0  11   7       14.11       25.00      4.58 o
   1  11   7      150.29      148.33      8.12 o
   2  11   7        4.68        5.96      6.50 o
   3  11   7       36.84       26.26      7.58 o
   4  11   7       13.74       17.87      6.77 o
   0 -10   8       67.87       73.93      5.73 o
   1 -10   8       82.45       63.89      5.94 o
   2 -10   8        5.94        8.12      6.23 o
  -2  -9   8       13.53        7.04      6.77 o
  -1  -9   8       14.56        5.70      4.78 o
   0  -9   8       57.04       49.15      6.09 o
   1  -9   8      489.40      487.09     10.24 o
   2  -9   8        1.83       13.54      5.42 o
   3  -9   8      203.65      201.72     11.10 o
   4  -9   8      160.91      165.44     10.02 o
   5  -9   8       15.91       11.91      6.50 o
  -4  -8   8      350.28      389.36     14.08 o
  -3  -8   8       58.79       51.72      8.39 o
  -2  -8   8       48.04       59.57      7.04 o
  -1  -8   8      129.38      124.56      6.32 o
   0  -8   8       96.79       99.69      5.54 o
   1  -8   8      297.37      315.44      7.75 o
   2  -8   8       63.66       61.19      6.77 o
   3  -8   8      143.05      138.90      8.94 o
   4  -8   8      140.51      137.82      8.94 o
   5  -8   8        4.82        4.60      5.96 o
   6  -8   8       67.15       83.12      7.85 o
  -5  -7   8        5.64       -0.27      7.04 o
  -4  -7   8       28.45       16.25      7.31 o
  -3  -7   8       65.77       73.92      7.85 o
  -2  -7   8       44.65       38.99      7.04 o
  -1  -7   8      124.44      136.32      5.93 o
   0  -7   8        5.77        6.31      3.70 o
   1  -7   8       89.09       96.73      5.07 o
   2  -7   8      268.48      267.79     12.18 o
   3  -7   8       86.13       82.58      7.31 o
   4  -7   8      480.51      468.15     13.81 o
   5  -7   8       77.42       74.46      7.31 o
   6  -7   8      136.37      145.67      9.48 o
   7  -7   8       76.03       87.19      8.66 o
  -5  -6   8       32.12       34.66      7.31 o
  -4  -6   8       58.35       40.89      7.85 o
  -3  -6   8        3.34        3.52      5.96 o
  -2  -6   8       10.43        8.66      6.50 o
  -1  -6   8      348.53      350.43     12.04 o
   0  -6   8        2.15        1.90      5.42 o
   1  -6   8        2.28        7.84      3.43 o
   2  -6   8      104.14      121.57      7.04 o
   3  -6   8        3.23       -1.62      4.87 o
   4  -6   8      546.77      560.48     17.87 o
   5  -6   8       93.14       92.87      7.04 o
   6  -6   8      288.50      272.12     11.10 o
   7  -6   8       80.86       92.87      7.85 o
   8  -6   8       19.63       18.68      6.77 o
  -6  -5   8       27.07       34.93      7.31 o
  -5  -5   8       73.14       64.98      7.85 o
  -4  -5   8       74.18       59.57      7.58 o
  -3  -5   8       12.47       21.12      5.96 o
  -2  -5   8      133.41      151.90      7.85 o
  -1  -5   8      699.72      696.16     38.31 o
   0  -5   8      109.86      111.27      4.79 o
   1  -5   8      139.94      148.86      5.16 o
   2  -5   8      173.87      194.14      9.75 o
   3  -5   8       52.27       52.26      5.42 o
   4  -5   8      240.48      253.98     11.64 o
   5  -5   8      110.23      103.70      6.77 o
   6  -5   8       92.02       93.68      7.31 o
   7  -5   8      120.20      137.55      8.94 o
   8  -5   8       35.14       30.60      7.04 o
  -6  -4   8       46.70       56.86      7.85 o
  -5  -4   8      173.36      177.62     10.02 o
  -4  -4   8        4.46       -2.17      5.69 o
  -3  -4   8      476.00      484.67     20.31 o
  -2  -4   8       61.26       68.50      6.50 o
  -1  -4   8       15.33       18.14      5.69 o
   0  -4   8     1340.51     1319.12     30.73 o
   1  -4   8       10.63       11.14      3.05 o
   2  -4   8      980.10      926.29     36.55 o
   3  -4   8        0.16        6.50      3.52 o
   4  -4   8      209.54      191.43     10.29 o
   5  -4   8       26.45       25.99      5.14 o
   6  -4   8       52.98       42.78      6.23 o
   7  -4   8      249.63      265.89     11.10 o
   8  -4   8        3.16        4.60      5.96 o
   9  -4   8       48.79       46.84      7.85 o
  -7  -3   8       48.45       37.09      8.66 o
  -6  -3   8       20.18       16.79      7.04 o
  -5  -3   8      127.44      130.51      8.66 o
  -4  -3   8       19.62       15.98      5.69 o
  -3  -3   8      437.27      406.15     20.85 o
  -2  -3   8      192.33      204.70      9.75 o
  -1  -3   8      739.36      756.01     47.52 o
   0  -3   8      393.72      390.62     18.28 o
   1  -3   8        7.20       -0.17      2.98 o
   2  -3   8     1278.37     1233.06     45.22 o
   3  -3   8       64.23       62.82      5.14 o
   4  -3   8      108.51      105.06      5.69 o
   5  -3   8      249.32      250.19     15.43 o
   6  -3   8       46.85       46.84      6.23 o
   7  -3   8       97.45      106.41      7.58 o
   8  -3   8       11.36        7.85      5.69 o
   9  -3   8       54.54       48.74      7.58 o
  -7  -2   8       34.52       40.34      7.85 o
  -6  -2   8       47.37       50.36      7.58 o
  -5  -2   8      110.90      110.20      8.12 o
  -4  -2   8       75.87       67.69      7.04 o
  -3  -2   8      324.55      330.60     17.87 o
  -2  -2   8      171.73      183.58      7.58 o
  -1  -2   8      429.17      413.73     14.65 o
   0  -2   8      841.97      848.06     29.20 o
   1  -2   8      127.80      124.70      5.00 o
   2  -2   8     1504.43     1513.85     54.15 o
   3  -2   8      652.99      597.31     32.49 o
   4  -2   8      866.70      862.93     36.28 o
   5  -2   8      107.23      101.00      6.23 o
   6  -2   8        8.97       10.02      4.87 o
   7  -2   8       32.25       32.76      6.23 o
   8  -2   8        1.75       10.56      5.14 o
   9  -2   8       62.52       58.21      7.58 o
  -7  -1   8      114.95      119.68     10.02 o
  -6  -1   8       10.65       18.68      6.23 o
  -5  -1   8      419.21      396.94     16.25 o
  -4  -1   8      383.47      399.11     19.22 o
  -3  -1   8      576.49      570.77     27.89 o
  -2  -1   8      169.27      178.43      7.58 o
  -1  -1   8      230.64      241.39     13.94 o
   0  -1   8      648.12      644.41     23.84 o
   1  -1   8      341.24      361.48     19.77 o
   2  -1   8      583.93      542.61     26.81 o
   3  -1   8      318.00      328.44     16.52 o
   4  -1   8       56.83       64.71      5.14 o
   5  -1   8      584.03      632.24     30.05 o
   6  -1   8        0.23       -0.54      4.87 o
   7  -1   8      165.33      158.40      8.94 o
   8  -1   8      113.01      118.87      7.85 o
   9  -1   8        0.13       -5.14      5.96 o
  -7   0   8       41.15       48.20      7.85 o
  -6   0   8      135.23      127.26      8.94 o
  -5   0   8      206.20      206.05      9.48 o
  -4   0   8      542.12      590.00     24.37 o
  -3   0   8      304.93      284.57     16.25 o
  -2   0   8     2050.75     2012.60     57.94 o
  -1   0   8       98.82       92.17      4.74 o
   0   0   8     1509.82     1536.35     41.45 o
   1   0   8     1482.23     1514.92     40.97 o
   2   0   8      367.55      342.52     18.68 o
   3   0   8      748.80      770.33     37.64 o
   4   0   8      227.55      236.11     11.91 o
   5   0   8      148.88      134.30      6.50 o
   6   0   8       33.86       38.18      5.42 o
   7   0   8       24.65       22.74      6.23 o
   8   0   8      197.61      200.10     10.02 o
   9   0   8       70.99       69.86      8.12 o
  -7   1   8       61.43       57.40      8.12 o
  -6   1   8       85.60       76.90      8.39 o
  -5   1   8       17.71       15.98      5.96 o
  -4   1   8      408.15      407.50     19.22 o
  -3   1   8      197.98      209.57      9.21 o
  -2   1   8      822.41      858.32     39.53 o
  -1   1   8      220.12      216.11      7.35 o
   0   1   8      790.23      761.66     27.47 o
   1   1   8     1102.49     1094.42     35.21 o
   2   1   8       93.25      106.41      5.14 o
   3   1   8     2576.71     2515.68     72.29 o
   4   1   8       51.55       55.51      4.60 o
   5   1   8       95.16       85.56      5.69 o
   6   1   8      176.72      202.53      9.48 o
   7   1   8       29.59       25.72      6.23 o
   8   1   8      122.74      112.10      8.94 o
   9   1   8        0.01       -6.77      6.77 o
  -7   2   8       50.11       49.28      7.85 o
  -6   2   8       45.12       59.30      7.04 o
  -5   2   8        0.52        0.54      5.42 o
  -4   2   8       17.30       15.98      5.42 o
  -3   2   8       76.30       72.29      5.96 o
  -2   2   8      587.41      638.19     30.05 o
  -1   2   8      377.74      365.57     11.96 o
   0   2   8      542.16      559.18     17.90 o
   1   2   8        5.69       20.40      2.71 o
   2   2   8      114.74      126.99      5.96 o
   3   2   8      320.04      332.50     15.43 o
   4   2   8      734.11      766.81     36.82 o
   5   2   8      316.63      315.98     18.41 o
   6   2   8      964.73     1052.73     32.22 o
   7   2   8       15.47        8.39      5.69 o
   8   2   8      152.01      151.90      9.21 o
   9   2   8        2.19        0.54      5.96 o
  -7   3   8       36.65       24.37      8.12 o
  -6   3   8       86.25       85.56      8.39 o
  -5   3   8        8.32       12.18      5.96 o
  -4   3   8       42.66       44.13      6.23 o
  -3   3   8       25.75       23.02      4.87 o
  -2   3   8      303.87      252.62     13.00 o
  -1   3   8      912.21      922.78     41.97 o
   0   3   8      113.60      123.03      4.86 o
   1   3   8      172.09      146.19      4.50 o
   2   3   8      285.21      268.87     14.35 o
   3   3   8     1139.53     1170.25     47.65 o
   4   3   8        3.14        3.52      3.52 o
   5   3   8       43.38       53.34      5.14 o
   6   3   8      668.04      596.50     25.45 o
   7   3   8       57.14       63.90      6.77 o
   8   3   8       41.65       44.13      6.77 o
   9   3   8       16.60       27.35      6.23 o
  -7   4   8       12.97        7.31      6.77 o
  -6   4   8      179.26      176.27     10.29 o
  -5   4   8        8.88       10.29      5.69 o
  -4   4   8      687.55      601.91     22.74 o
  -3   4   8       54.15       49.82      6.23 o
  -2   4   8      448.02      459.76     24.64 o
  -1   4   8      572.09      546.20     24.64 o
   0   4   8      289.53      311.77     10.40 o
   1   4   8     1896.79     1870.53     81.77 o
   2   4   8      128.75      116.97      5.42 o
   3   4   8      899.73      890.28     38.72 o
   4   4   8        9.73        6.50      4.33 o
   5   4   8       20.38       25.72      4.87 o
   6   4   8      210.61      196.58     11.10 o
   7   4   8        0.20       12.18      5.14 o
   8   4   8       81.29       74.73      7.58 o
   9   4   8        2.91       11.64      6.23 o
  -6   5   8      117.97      104.79      9.48 o
  -5   5   8       59.39       69.05      6.77 o
  -4   5   8      252.35      266.43     12.73 o
  -3   5   8     1148.54     1184.05     32.49 o
  -2   5   8        6.41        5.96      5.14 o
  -1   5   8      116.97      122.60      8.26 o
   0   5   8      286.61      308.49     10.21 o
   1   5   8     1147.98     1151.56     57.40 o
   2   5   8      433.28      425.64     20.04 o
   3   5   8       18.24       14.89      4.33 o
   4   5   8      156.48      156.50      7.58 o
   5   5   8        0.11       -4.87      4.87 o
   6   5   8       81.30       85.83      7.31 o
   7   5   8        1.50       -5.69      5.69 o
   8   5   8       48.51       51.72      7.04 o
   9   5   8       38.27       43.32      8.39 o
  -6   6   8       21.72        9.48      7.04 o
  -5   6   8       63.63       63.63      7.58 o
  -4   6   8       42.40       39.26      6.50 o
  -3   6   8      595.00      574.29     20.85 o
  -2   6   8      383.34      364.45     17.33 o
  -1   6   8       12.31       14.39      3.35 o
   0   6   8       48.49       48.53      3.83 o
   1   6   8      101.59       94.24      4.40 o
   2   6   8      907.18      845.33     34.93 o
   3   6   8        3.83       -4.60      4.60 o
   4   6   8      441.49      427.27     18.95 o
   5   6   8       30.38       26.53      6.23 o
   6   6   8      164.07      183.58      9.21 o
   7   6   8       18.35       21.39      5.96 o
   8   6   8        0.88       -3.79      6.50 o
  -6   7   8       23.14       15.43      7.04 o
  -5   7   8      172.86      160.83     10.29 o
  -4   7   8       74.59       73.92      7.31 o
  -3   7   8      488.10      468.15     15.98 o
  -2   7   8      196.62      205.24     10.83 o
  -1   7   8      352.97      330.37     12.51 o
   0   7   8      507.25      493.57     22.74 o
   1   7   8      287.02      283.21      9.86 o
   2   7   8      129.74      117.24      7.31 o
   3   7   8      116.06      119.14      7.31 o
   4   7   8      233.83      241.25     11.10 o
   5   7   8      148.54      165.71      8.39 o
   6   7   8       93.66       94.23      7.58 o
   7   7   8       43.49       38.18      7.31 o
   8   7   8        5.97       -3.52      6.77 o
  -5   8   8      158.16      169.50     10.29 o
  -4   8   8        8.65       13.00      5.96 o
  -3   8   8      461.09      491.17     13.81 o
  -2   8   8       96.90      104.24      7.85 o
  -1   8   8      268.75      267.95      9.09 o
   0   8   8      626.55      631.87     17.46 o
   1   8   8       61.91       51.01      4.78 o
   2   8   8      259.53      232.59     11.91 o
   3   8   8       45.83       38.99      5.96 o
   4   8   8      163.60      158.94      8.94 o
   5   8   8       66.08       58.21      7.04 o
   6   8   8        8.59        1.08      6.23 o
   7   8   8       22.30       30.60      6.77 o
  -4   9   8        5.28        0.27      6.77 o
  -3   9   8       95.95       90.44      8.94 o
  -2   9   8      127.97      122.93      8.39 o
  -1   9   8       87.26       85.97      7.58 o
   0   9   8      103.50      111.99     15.57 o
   1   9   8       18.54       21.29      4.30 o
   2   9   8      183.51      187.91      9.48 o
   3   9   8       78.57       72.02      7.58 o
   4   9   8       22.40       27.35      6.23 o
   5   9   8       39.59       40.34      7.04 o
   6   9   8        3.99       -0.81      6.23 o
  -3  10   8        6.04       19.22      6.50 o
  -2  10   8      156.58      158.40      9.21 o
  -1  10   8       13.28       14.94      6.90 o
   0  10   8      193.32      189.10      7.18 o
   1  10   8       38.43       34.64      4.97 o
   2  10   8       13.00        9.48      6.23 o
   3  10   8       68.37       56.32      7.85 o
   4  10   8        9.13       10.29      6.23 o
   5  10   8       45.48       49.55      8.12 o
  -1  11   8        0.43       -4.69      4.69 o
   0  11   8       91.79       97.21      6.22 o
   1  11   8       54.46       72.09      5.65 o
   2  11   8       68.43       67.69      7.85 o
   3  11   8       36.53       33.03      7.58 o
   4  11   8        2.14       -7.04      7.04 o
  -1  -9   9        2.89       -4.97      4.97 o
   0  -9   9      211.17      202.47      7.58 o
   1  -9   9       48.65       38.47      5.35 o
   2  -9   9      141.63      144.86      9.48 o
   3  -9   9       37.25       28.97      6.50 o
   4  -9   9        2.53        2.44      5.96 o
  -3  -8   9       88.52       92.06      9.75 o
  -2  -8   9       51.11       70.40      7.58 o
  -1  -8   9        2.66       -1.34      4.20 o
   0  -8   9      157.03      158.93      6.50 o
   1  -8   9       39.36       44.94      5.07 o
   2  -8   9       35.83       29.78      6.23 o
   3  -8   9      269.41      267.79     11.37 o
   4  -8   9        0.38        2.98      5.69 o
   5  -8   9      130.10      138.63      9.48 o
  -4  -7   9       53.24       55.24      8.66 o
  -3  -7   9       47.91       51.99      7.58 o
  -2  -7   9      358.56      387.19     13.00 o
  -1  -7   9        4.18        1.68      3.92 o
   0  -7   9      111.92      104.46     10.29 o
   1  -7   9        6.12       11.35      8.80 o
   2  -7   9      191.21      168.69      8.94 o
   3  -7   9      616.19      609.22     15.43 o
   4  -7   9        5.70        1.35      5.69 o
   5  -7   9      326.87      307.32     11.64 o
   6  -7   9      109.23      124.28      8.94 o
  -5  -6   9       22.58       24.91      7.58 o
  -4  -6   9        4.11       13.81      6.23 o
  -3  -6   9       45.22       33.30      7.04 o
  -2  -6   9      684.85      632.78     17.60 o
  -1  -6   9      230.73      228.41     14.89 o
   0  -6   9       62.31       55.64      4.69 o
   1  -6   9      120.80      145.01      6.90 o
   2  -6   9        9.31       -1.08      5.14 o
   3  -6   9      513.97      479.80     17.60 o
   4  -6   9      117.77      105.06      7.31 o
   5  -6   9      225.64      203.34     10.02 o
   6  -6   9      150.38      165.98      9.75 o
   7  -6   9       16.81       15.43      6.50 o
  -5  -5   9        0.54        8.66      6.23 o
  -4  -5   9       17.83       12.73      6.50 o
  -3  -5   9       39.82       34.93      6.50 o
  -2  -5   9      124.18      124.01      8.39 o
  -1  -5   9      493.99      466.17     14.34 o
   0  -5   9      199.71      209.33      7.18 o
   1  -5   9      136.71      145.07      5.43 o
   2  -5   9       31.77       23.56      5.42 o
   3  -5   9       56.95       64.71      5.96 o
   4  -5   9      103.16      102.62      6.77 o
   5  -5   9        1.31        0.54      4.87 o
   6  -5   9      300.65      287.55     11.10 o
   7  -5   9       10.99       23.29      5.96 o
   8  -5   9      168.30      175.73     10.56 o
  -6  -4   9        8.39       10.83      7.04 o
  -5  -4   9        0.11       10.83      5.69 o
  -4  -4   9       31.26       25.45      6.50 o
  -3  -4   9       90.45       94.77      7.85 o
  -2  -4   9       59.98       56.05      6.77 o
  -1  -4   9       15.12       14.86      3.81 o
   0  -4   9      143.24      148.74      5.26 o
   1  -4   9     1166.66     1136.59     33.30 o
   2  -4   9      151.87      141.34      7.04 o
   3  -4   9      365.69      363.10     20.85 o
   4  -4   9       16.26       18.41      5.14 o
   5  -4   9        0.69       -4.87      4.87 o
   6  -4   9      121.45      126.45      7.85 o
   7  -4   9      103.48       91.25      8.12 o
   8  -4   9       97.59      111.01      8.94 o
  -6  -3   9       21.66       11.64      7.58 o
  -5  -3   9       11.04        2.71      6.50 o
  -4  -3   9      107.31      107.76      7.85 o
  -3  -3   9      272.15      284.57     13.00 o
  -2  -3   9        0.99        3.25      5.14 o
  -1  -3   9       43.90       36.46      3.92 o
   0  -3   9       73.74       77.99      4.02 o
   1  -3   9      176.82      179.44      6.10 o
   2  -3   9      395.70      410.21     21.66 o
   3  -3   9      407.85      382.05     19.22 o
   4  -3   9      100.92       98.29      6.23 o
   5  -3   9        7.31       12.73      4.60 o
   6  -3   9      330.63      331.69     15.43 o
   7  -3   9       19.58       27.08      5.69 o
   8  -3   9       34.40       36.82      7.04 o
   9  -3   9       33.85       40.07      7.58 o
  -6  -2   9       27.89       44.95      6.77 o
  -5  -2   9       89.54       85.83      8.12 o
  -4  -2   9      132.87      134.30      8.39 o
  -3  -2   9      778.00      812.29     27.35 o
  -2  -2   9        5.34       13.54      5.14 o
  -1  -2   9     1017.41      976.71     26.80 o
   0  -2   9      287.07      305.05     19.36 o
   1  -2   9      564.66      548.50     19.22 o
   2  -2   9      682.95      731.07     32.76 o
   3  -2   9      141.55      154.34      6.50 o
   4  -2   9      466.57      439.99     21.93 o
   5  -2   9       19.79       24.10      4.60 o
   6  -2   9      184.32      174.91      8.12 o
   7  -2   9       13.41       16.52      5.42 o
   8  -2   9       44.13       41.97      6.77 o
   9  -2   9       91.79       86.64      8.66 o
  -7  -1   9       11.72       19.22      6.77 o
  -6  -1   9      140.41      125.63      9.48 o
  -5  -1   9      168.90      170.85      9.48 o
  -4  -1   9      298.15      301.36     15.16 o
  -3  -1   9      512.53      511.20     24.64 o
  -2  -1   9        4.30        4.87      4.60 o
  -1  -1   9      253.23      236.82     22.20 o
   0  -1   9     1591.51     1614.31     37.77 o
   1  -1   9     1389.32     1487.65     37.80 o
   2  -1   9      800.85      760.04     37.91 o
   3  -1   9        0.74        3.52      3.79 o
   4  -1   9      692.18      708.05     34.12 o
   5  -1   9       87.10       87.19      5.96 o
   6  -1   9      271.56      261.83     14.35 o
   7  -1   9       25.88       47.11      5.96 o
   8  -1   9       26.77       21.12      6.77 o
   9  -1   9       14.85       19.50      7.04 o
  -7   0   9       10.57       12.46      6.77 o
  -6   0   9       20.47       13.81      7.31 o
  -5   0   9      165.49      161.65      9.48 o
  -4   0   9      133.64      136.47      8.39 o
  -3   0   9      413.23      376.36     20.85 o
  -2   0   9       72.78       82.85      5.69 o
  -1   0   9     1056.91     1035.67     39.80 o
   0   0   9      146.80      144.73      5.20 o
   1   0   9     1106.42     1135.80     33.68 o
   2   0   9      772.31      713.19     33.85 o
   3   0   9       87.70       88.27      5.14 o
   4   0   9      283.53      310.57     15.98 o
   5   0   9      583.76      584.31     27.35 o
   6   0   9      112.16      123.74      7.31 o
   7   0   9      124.71      126.18      8.12 o
   8   0   9        0.30       -0.81      5.69 o
   9   0   9       11.91       25.99      6.23 o
  -7   1   9       10.97       16.79      7.31 o
  -6   1   9        5.25       11.10      6.50 o
  -5   1   9      166.93      173.02      9.21 o
  -4   1   9       61.04       67.42      6.50 o
  -3   1   9      568.40      550.19     25.18 o
  -2   1   9      667.92      656.33     32.76 o
  -1   1   9      155.84      174.91      6.69 o
   0   1   9     1202.99     1199.10     39.94 o
   1   1   9        7.41        5.42      2.68 o
   2   1   9      805.31      712.65     37.37 o
   3   1   9      379.46      393.69     20.85 o
   4   1   9      617.70      608.14     30.60 o
   5   1   9       84.06       74.73      5.96 o
   6   1   9       11.90       21.93      4.87 o
   7   1   9      202.57      190.08     10.02 o
   8   1   9       12.20        0.27      6.50 o
   9   1   9       49.24       38.99      7.58 o
  -7   2   9      113.43      106.14      9.75 o
  -6   2   9       12.21       20.58      6.50 o
  -5   2   9      253.09      237.73     11.64 o
  -4   2   9       94.16       95.58      7.31 o
  -3   2   9      211.14      216.61     12.18 o
  -2   2   9      944.48      939.01     37.64 o
  -1   2   9      142.20      167.63      8.12 o
   0   2   9     1661.78     1711.03     39.34 o
   1   2   9        0.50        7.84      4.33 o
   2   2   9      409.35      405.34     19.50 o
   3   2   9      443.78      496.31     25.72 o
   4   2   9        4.04        3.79      4.06 o
   5   2   9      794.50      775.20     31.95 o
   6   2   9       67.18       62.01      6.77 o
   7   2   9       88.35       84.48      7.58 o
   8   2   9       11.67        3.25      6.50 o
   9   2   9       14.93       17.87      6.23 o
  -7   3   9       65.47       80.69      8.66 o
  -6   3   9        0.18       -2.71      6.23 o
  -5   3   9      306.43      309.76     12.18 o
  -4   3   9       18.43       25.18      5.69 o
  -3   3   9        4.98        5.42      4.87 o
  -2   3   9      961.69      950.93     36.28 o
  -1   3   9       61.23       67.44      4.02 o
   0   3   9     1652.07     1678.76     37.87 o
   1   3   9       32.54       30.19      3.24 o
   2   3   9      749.26      776.01     34.66 o
   3   3   9       76.82       86.92      5.42 o
   4   3   9       26.13       31.95      4.33 o
   5   3   9      195.06      181.14     10.56 o
   6   3   9      123.23      140.53      7.85 o
   7   3   9       53.14       57.94      6.50 o
   8   3   9       10.84       26.26      5.96 o
   9   3   9        2.90       12.18      6.77 o
  -6   4   9        9.33        7.85      6.50 o
  -5   4   9      120.35      119.68      8.66 o
  -4   4   9       64.24       67.69      6.50 o
  -3   4   9       17.26       16.79      5.42 o
  -2   4   9      146.57      138.09      7.85 o
  -1   4   9       72.05       67.95      4.30 o
   0   4   9      255.38      255.60      9.19 o
   1   4   9      617.76      638.34     22.21 o
   2   4   9      176.77      163.54      7.31 o
   3   4   9      178.76      156.50      8.66 o
   4   4   9      103.80       99.64      6.23 o
   5   4   9      118.39      115.08      7.04 o
   6   4   9       94.27      102.89      7.31 o
   7   4   9      155.40      162.73      9.48 o
   8   4   9      115.39      121.57      8.66 o
   9   4   9        1.70        7.85      6.23 o
  -6   5   9        6.33       -0.54      6.23 o
  -5   5   9       30.16       39.26      7.04 o
  -4   5   9      205.84      202.53     10.29 o
  -3   5   9       23.70        9.48      6.50 o
  -2   5   9       25.77       31.68      5.14 o
  -1   5   9      250.54      258.66     13.94 o
   0   5   9      153.47      162.45      6.09 o
   1   5   9      407.83      411.26     15.67 o
   2   5   9        2.08       -1.62      4.33 o
   3   5   9        5.99        0.54      4.33 o
   4   5   9        0.34        2.44      4.60 o
   5   5   9      424.04      430.25     19.22 o
   6   5   9       11.65        9.75      5.14 o
   7   5   9       55.43       57.13      6.77 o
   8   5   9      106.17      100.72      8.66 o
   9   5   9       11.27        8.94      7.04 o
  -6   6   9       19.85       18.95      6.77 o
  -5   6   9       16.34       14.89      6.50 o
  -4   6   9      274.97      263.18     10.56 o
  -3   6   9       46.51       44.41      6.50 o
  -2   6   9      425.38      402.36     18.95 o
  -1   6   9        1.60        0.81      3.83 o
   0   6   9      534.60      528.42     17.31 o
   1   6   9      350.17      326.63     11.57 o
   2   6   9        9.70       -1.90      5.14 o
   3   6   9      470.88      471.94     21.12 o
   4   6   9       34.15       33.30      5.69 o
   5   6   9      302.18      314.90     15.43 o
   6   6   9       17.51       13.27      5.69 o
   7   6   9        8.00       12.73      5.96 o
   8   6   9        8.01        7.58      7.04 o
  -5   7   9        3.22       -2.98      6.77 o
  -4   7   9      370.60      347.12     12.73 o
  -3   7   9       12.91       14.62      6.23 o
  -2   7   9      220.47      220.94     12.18 o
  -1   7   9     1133.88     1106.47     19.62 o
   0   7   9        1.39        0.54      3.83 o
   1   7   9      311.74      314.24      9.96 o
   2   7   9       33.39       33.57      5.69 o
   3   7   9       56.68       61.19      6.50 o
   4   7   9      572.79      570.23     19.50 o
   5   7   9        2.39       -2.17      5.69 o
   6   7   9       91.36       92.60      8.12 o
   7   7   9        5.08       17.60      5.96 o
   8   7   9       12.54        3.25      7.31 o
  -4   8   9       22.39        6.23      7.31 o
  -3   8   9      174.76      164.35      9.48 o
  -2   8   9       49.16       35.20      7.04 o
  -1   8   9      780.69      723.76     13.40 o
   0   8   9      177.57      184.49      6.99 o
   1   8   9       97.32      107.27      5.36 o
   2   8   9       12.22        6.77      5.69 o
   3   8   9       11.03        9.75      5.96 o
   4   8   9      281.41      268.60     12.18 o
   5   8   9        1.33        4.87      5.69 o
   6   8   9       56.65       48.47      7.31 o
   7   8   9       14.71       13.27      6.77 o
  -4   9   9       26.47       24.64      7.04 o
  -3   9   9       61.99       58.76      8.12 o
  -2   9   9        5.41        0.00      6.23 o
  -1   9   9      367.79      357.47     12.86 o
   0   9   9       38.66       45.31      4.69 o
   1   9   9       58.84       54.86      5.55 o
   2   9   9      352.67      339.54     12.18 o
   3   9   9       96.28      112.64      8.12 o
   4   9   9      120.44      114.53      8.94 o
   5   9   9        0.02       -0.27      5.96 o
   6   9   9       16.29       15.70      6.77 o
  -3  10   9      122.11      129.43     10.02 o
  -2  10   9        0.90        5.69      5.69 o
  -1  10   9      266.52      258.15      8.33 o
   0  10   9        7.13        4.63      4.50 o
   1  10   9       82.93       85.07      5.73 o
   2  10   9       60.53       63.36      7.85 o
   3  10   9        1.36        4.60      6.23 o
   4  10   9       96.20      109.12      9.21 o
   5  10   9        1.29        9.48      6.23 o
  -1  11   9       77.98       76.29      6.31 o
   0  11   9       53.01       55.88      5.55 o
   1  11   9       30.55       23.01      5.17 o
   2  11   9       71.99       90.16      8.39 o
   3  11   9        5.75       13.54      7.04 o
   0  -9  10       26.56       18.15      5.07 o
   1  -9  10       73.78       75.53      5.84 o
   2  -9  10       53.29       63.09      7.58 o
   3  -9  10       11.57       11.91      6.23 o
  -2  -8  10        3.30       10.29      6.77 o
  -1  -8  10       38.27       35.30      5.07 o
   0  -8  10       99.87      106.09      6.22 o
   1  -8  10       34.05       38.93      4.86 o
   2  -8  10      172.12      156.50      9.21 o
   3  -8  10        2.23        1.62      5.96 o
   4  -8  10      127.77      119.41      8.39 o
   5  -8  10       12.79       11.10      6.50 o
  -3  -7  10      255.95      244.77     12.46 o
  -2  -7  10       39.33       38.99      7.58 o
  -1  -7  10      193.58      196.70      7.28 o
   0  -7  10       54.76       61.36      4.97 o
   1  -7  10       74.76       62.39      5.24 o
   2  -7  10      211.64      178.16      9.21 o
   3  -7  10       81.56       59.30      7.31 o
   4  -7  10      130.05      123.47      8.39 o
   5  -7  10       61.50       59.03      7.31 o
   6  -7  10        0.32       -3.25      6.23 o
  -4  -6  10        3.84        8.66      6.50 o
  -3  -6  10       82.90       75.54      8.12 o
  -2  -6  10      187.03      176.00      9.75 o
  -1  -6  10      152.06      153.19      6.41 o
   0  -6  10      290.88      297.78     23.29 o
   1  -6  10        0.12        2.17      5.01 o
   2  -6  10      475.87      410.21     15.43 o
   3  -6  10      111.24      125.09      8.12 o
   4  -6  10      113.58      107.22      7.85 o
   5  -6  10      192.52      185.74      9.75 o
   6  -6  10        1.27        7.58      5.96 o
   7  -6  10       79.28       66.88      8.66 o
  -5  -5  10       57.14       60.65      8.39 o
  -4  -5  10        4.00       -0.27      6.23 o
  -3  -5  10        2.48       -6.23      6.23 o
  -2  -5  10       25.37       18.14      6.77 o
  -1  -5  10      113.36      122.73      5.84 o
   0  -5  10      490.74      516.65     13.69 o
   1  -5  10        0.77        0.20      3.81 o
   2  -5  10       48.72       46.30      5.96 o
   3  -5  10       30.48       39.80      5.96 o
   4  -5  10       96.29       87.46      6.77 o
   5  -5  10      384.46      387.74     13.54 o
   6  -5  10       31.14       31.95      6.23 o
   7  -5  10      371.64      397.48     13.54 o
   8  -5  10       60.58       62.01      8.12 o
  -5  -4  10       41.67       41.43      7.85 o
  -4  -4  10       88.45       92.60      8.12 o
  -3  -4  10        1.73       -1.62      5.96 o
  -2  -4  10        1.67       -1.62      5.69 o
  -1  -4  10       91.47       83.14      5.07 o
   0  -4  10      787.92      829.91     19.43 o
   1  -4  10      624.83      651.26     25.59 o
   2  -4  10      620.94      651.19     25.45 o
   3  -4  10        9.75       29.78      4.87 o
   4  -4  10      111.41       98.83      7.04 o
   5  -4  10      122.08      113.45      7.31 o
   6  -4  10      125.47      119.14      8.12 o
   7  -4  10       57.09       53.61      7.85 o
   8  -4  10      123.49      117.24      9.75 o
  -6  -3  10       13.67       16.25      7.31 o
  -5  -3  10      104.96       93.41      8.66 o
  -4  -3  10      144.18      130.51      9.48 o
  -3  -3  10        9.52        0.00      6.23 o
  -2  -3  10       58.81       59.84      6.23 o
  -1  -3  10       59.19       66.90      6.90 o
   0  -3  10       10.77        9.54      3.54 o
   1  -3  10     1236.88     1254.31     27.57 o
   2  -3  10       42.16       35.74      5.69 o
   3  -3  10      337.77      324.11     14.62 o
   4  -3  10        1.75        2.17      4.33 o
   5  -3  10      101.48      107.76      7.04 o
   6  -3  10       39.24       29.78      6.23 o
   7  -3  10       30.57       41.97      6.50 o
   8  -3  10       34.57       26.81      7.04 o
  -6  -2  10       12.13       23.56      7.04 o
  -5  -2  10        1.80        2.44      5.96 o
  -4  -2  10       94.63       86.37      7.85 o
  -3  -2  10        2.42       -4.87      5.96 o
  -2  -2  10      302.65      284.03     14.35 o
  -1  -2  10      180.50      191.53      6.31 o
   0  -2  10       23.48       27.51      4.20 o
   1  -2  10       20.84       21.30      3.35 o
   2  -2  10       51.57       48.20      5.14 o
   3  -2  10      216.25      196.03     10.29 o
   4  -2  10      353.88      345.23     17.87 o
   5  -2  10      165.19      184.66      9.75 o
   6  -2  10       44.61       44.95      5.96 o
   7  -2  10       21.20       29.78      5.69 o
   8  -2  10       54.07       64.71      7.04 o
   9  -2  10       23.84       28.97      7.31 o
  -6  -1  10       60.27       49.01      8.39 o
  -5  -1  10        4.02        4.60      5.96 o
  -4  -1  10       57.42       62.55      7.31 o
  -3  -1  10       11.93       14.35      5.69 o
  -2  -1  10      130.25      130.24      7.58 o
  -1  -1  10      538.64      555.15     19.53 o
   0  -1  10        4.57        6.31      2.96 o
   1  -1  10      550.68      564.01     20.58 o
   2  -1  10       82.41       71.48      5.14 o
   3  -1  10      138.65      137.01      8.39 o
   4  -1  10      452.59      477.90     24.64 o
   5  -1  10      225.59      238.81     13.00 o
   6  -1  10      110.31      100.72      7.04 o
   7  -1  10       32.76       25.72      6.23 o
   8  -1  10       61.36       79.33      7.85 o
   9  -1  10        3.10       -2.17      6.50 o
  -6   0  10      154.60      146.21     10.56 o
  -5   0  10       18.53       20.85      6.50 o
  -4   0  10      310.43      320.86     14.35 o
  -3   0  10      116.66      121.57      7.85 o
  -2   0  10      146.72      157.31      8.12 o
  -1   0  10     1314.27     1305.63     30.25 o
   0   0  10      101.18       95.44      4.30 o
   1   0  10      854.06      861.62     30.46 o
   2   0  10       68.92       69.86      5.42 o
   3   0  10      339.41      350.64     18.14 o
   4   0  10      738.59      762.47     32.22 o
   5   0  10       63.20       61.46      5.96 o
   6   0  10      615.00      569.42     22.20 o
   7   0  10       15.42        5.42      5.69 o
   8   0  10      111.58      108.31      8.66 o
   9   0  10        0.35       -6.23      6.23 o
  -6   1  10       72.51       86.92      8.12 o
  -5   1  10       57.48       60.92      7.31 o
  -4   1  10      323.16      296.76     14.35 o
  -3   1  10      416.99      414.81     19.77 o
  -2   1  10      250.14      223.65     13.00 o
  -1   1  10     2106.45     2041.12     37.91 o
   0   1  10        2.28        3.66      3.06 o
   1   1  10      792.51      763.72     25.37 o
   2   1  10      223.93      209.84     10.56 o
   3   1  10      312.82      372.84     17.33 o
   4   1  10      484.70      472.21     22.47 o
   5   1  10       51.29       46.03      5.96 o
   6   1  10       85.39       86.10      6.77 o
   7   1  10       69.69       68.50      7.04 o
   8   1  10       78.76       73.65      7.85 o
   9   1  10       22.61       25.45      7.31 o
  -6   2  10      149.00      161.65      9.75 o
  -5   2  10        0.82        4.06      5.69 o
  -4   2  10       29.94       24.10      6.23 o
  -3   2  10       57.80       61.46      6.77 o
  -2   2  10       11.90       21.93      5.14 o
  -1   2  10     1024.86     1017.08     26.22 o
   0   2  10      125.31      134.73      4.60 o
   1   2  10      488.10      511.44     17.98 o
   2   2  10      230.78      214.72     11.91 o
   3   2  10       44.02       47.11      4.87 o
   4   2  10      801.96      729.71     31.41 o
   5   2  10        9.57        4.06      5.14 o
   6   2  10      130.58      147.03      7.85 o
   7   2  10       27.13       17.60      6.23 o
   8   2  10       11.51        1.08      6.50 o
   9   2  10       24.90       19.77      7.04 o
  -6   3  10       86.03      101.27      8.94 o
  -5   3  10       32.36       46.57      6.77 o
  -4   3  10       16.65       13.54      5.69 o
  -3   3  10      103.10      112.64      7.58 o
  -2   3  10      138.19      141.61      7.31 o
  -1   3  10     1419.92     1400.33     30.06 o
   0   3  10       85.64       94.43      4.40 o
   1   3  10       64.04       76.08      4.01 o
   2   3  10      587.86      568.61     27.62 o
   3   3  10       42.36       48.20      5.14 o
   4   3  10      230.37      236.92     12.73 o
   5   3  10      328.73      338.19     17.06 o
   6   3  10       80.71       92.60      6.77 o
   7   3  10       80.45       75.54      7.04 o
   8   3  10        0.11        2.44      5.69 o
   9   3  10       20.33       30.87      6.50 o
  -6   4  10       35.47       37.09      7.31 o
  -5   4  10      137.38      138.90      9.48 o
  -4   4  10        5.17        7.04      5.69 o
  -3   4  10      403.95      377.99     17.06 o
  -2   4  10       11.93        8.12      5.42 o
  -1   4  10       83.64       89.20      4.69 o
   0   4  10      596.69      610.26     20.18 o
   1   4  10       47.22       48.19      3.73 o
   2   4  10      964.56      920.87     36.28 o
   3   4  10      114.19      112.64      6.23 o
   4   4  10      482.24      531.78     23.83 o
   5   4  10       16.87       11.10      5.69 o
   6   4  10        0.71       14.35      4.87 o
   7   4  10      208.76      195.76     10.02 o
   8   4  10       31.58       36.01      7.04 o
   9   4  10        3.51        7.58      6.77 o
  -6   5  10       13.92        9.21      7.31 o
  -5   5  10      127.24      132.67      9.48 o
  -4   5  10        0.69       -6.23      6.23 o
  -3   5  10      673.46      730.52     20.04 o
  -2   5  10        0.91        4.60      5.14 o
  -1   5  10      203.17      190.76      6.43 o
   0   5  10      128.30      126.72     12.05 o
   1   5  10       10.90        9.61      3.54 o
   2   5  10      508.42      488.46     23.83 o
   3   5  10       16.03       28.16      4.60 o
   4   5  10      264.88      291.07     11.91 o
   5   5  10      180.34      161.38      8.39 o
   6   5  10       42.37       25.45      6.23 o
   7   5  10       34.32       31.95      6.77 o
   8   5  10       21.85       18.41      7.31 o
  -5   6  10       44.45       36.55      7.58 o
  -4   6  10       36.44       30.33      7.04 o
  -3   6  10      165.36      165.98      9.48 o
  -2   6  10      317.38      313.00     14.62 o
  -1   6  10       76.49       75.77      4.69 o
   0   6  10        6.49       11.49      5.69 o
   1   6  10        3.63        3.34      3.54 o
   2   6  10       46.44       52.53      5.69 o
   3   6  10      273.28      253.98     12.46 o
   4   6  10       17.62       20.85      5.69 o
   5   6  10       59.31       77.71      6.77 o
   6   6  10       53.21       51.99      6.50 o
   7   6  10       11.41       18.41      6.23 o
   8   6  10        4.51       11.10      6.50 o
  -5   7  10       19.51       21.66      7.04 o
  -4   7  10       16.78       11.10      6.50 o
  -3   7  10       56.36       53.61      7.31 o
  -2   7  10      129.32      127.26      8.39 o
  -1   7  10      179.90      187.74      6.41 o
   0   7  10       65.44       67.13      4.97 o
   1   7  10       90.69       87.02      5.69 o
   2   7  10      120.30      123.74      7.58 o
   3   7  10      255.85      240.98     13.00 o
   4   7  10       17.17       12.46      5.69 o
   5   7  10       46.96       44.68      6.77 o
   6   7  10        9.54       -2.98      5.96 o
   7   7  10       52.45       48.47      7.31 o
  -4   8  10       39.48       25.72      7.58 o
  -3   8  10       13.30       18.95      6.50 o
  -2   8  10      336.69      325.19     11.64 o
  -1   8  10       26.65       33.73      8.39 o
   0   8  10      106.03      115.62      7.18 o
   1   8  10        1.17        3.31      4.11 o
   2   8  10      175.24      177.35      9.21 o
   3   8  10       96.96       94.50      7.58 o
   4   8  10        9.15        7.31      5.69 o
   5   8  10       91.44       85.29      7.85 o
   6   8  10       16.85       15.43      6.50 o
   7   8  10       27.94       35.20      7.04 o
  -3   9  10        0.93       -3.25      6.77 o
  -2   9  10      210.01      225.82     11.10 o
  -1   9  10       66.51       68.85      5.36 o
   0   9  10      174.54      178.05      7.08 o
   1   9  10      455.21      443.34      9.86 o
   2   9  10       10.03        5.42      6.23 o
   3   9  10      313.71      315.98     11.91 o
   4   9  10        8.27        6.23      6.77 o
   5   9  10       16.70       14.35      6.77 o
   6   9  10       66.72       69.05      7.58 o
  -2  10  10       26.47       34.93      7.04 o
  -1  10  10       92.99       89.53      6.22 o
   0  10  10       31.19       35.34      4.98 o
   1  10  10      262.48      268.47      8.42 o
   2  10  10      129.73      139.71      9.21 o
   3  10  10       39.41       42.78      7.85 o
   4  10  10       29.28       31.14      7.31 o
   5  10  10       22.05       25.18      7.58 o
   1  11  10      116.15      125.25      6.99 o
   2  11  10        3.41        0.00      7.31 o
  -1  -8  11      104.75      113.59      6.59 o
   0  -8  11        1.81       -2.25      4.66 o
   1  -8  11      105.05      119.58      6.39 o
   2  -8  11        0.28       -5.96      5.96 o
   3  -8  11       90.59       95.04      8.39 o
   4  -8  11       26.97       20.58      6.23 o
  -2  -7  11       93.85       79.06      8.94 o
  -1  -7  11      108.78      105.07      6.22 o
   0  -7  11        0.90       13.67      4.02 o
   1  -7  11       66.91       58.67      8.94 o
   2  -7  11       49.60       37.64      6.50 o
   3  -7  11       27.49       29.78      6.50 o
   4  -7  11      160.28      158.13      9.48 o
   5  -7  11        7.51        9.75      5.96 o
  -3  -6  11       89.18       99.10      8.94 o
  -2  -6  11        2.96        4.06      6.77 o
  -1  -6  11      384.64      384.28     22.20 o
   0  -6  11        0.08       -5.28      7.72 o
   1  -6  11      224.39      222.84      7.25 o
   2  -6  11       97.73      110.47      7.58 o
   3  -6  11      179.64      162.46      8.66 o
   4  -6  11      151.02      154.07      8.94 o
   5  -6  11        4.30        1.62      5.42 o
   6  -6  11       84.85       72.84      8.12 o
  -4  -5  11       59.03       73.92      8.12 o
  -3  -5  11      122.34      132.40      9.48 o
  -2  -5  11       10.75        7.85      6.23 o
  -1  -5  11      494.35      480.35     16.79 o
   0  -5  11      231.88      220.44     22.88 o
   1  -5  11      223.56      229.02      7.44 o
   2  -5  11      125.42      128.07      7.85 o
   3  -5  11       88.28       80.15      7.31 o
   4  -5  11      458.08      428.89     14.08 o
   5  -5  11       74.48       76.36      7.04 o
   6  -5  11      163.34      160.56      9.48 o
   7  -5  11       90.72       82.58      8.66 o
  -5  -4  11       27.55       41.43      7.85 o
  -4  -4  11       16.82       10.56      7.31 o
  -3  -4  11      203.11      206.59     10.83 o
  -2  -4  11       13.79       15.70      6.23 o
  -1  -4  11      333.20      326.38     10.62 o
   0  -4  11      276.96      258.20     10.04 o
   1  -4  11      114.88      118.74      5.54 o
   2  -4  11      328.95      327.63     14.35 o
   3  -4  11       17.81       18.14      5.42 o
   4  -4  11      112.32      124.28      7.58 o
   5  -4  11      131.45      116.70      7.85 o
   6  -4  11       28.84       31.14      6.50 o
   7  -4  11      159.89      164.35     10.02 o
   8  -4  11        0.37        3.52      6.50 o
  -5  -3  11       22.87       27.35      7.58 o
  -4  -3  11       15.79       20.31      6.77 o
  -3  -3  11       62.00       61.46      7.04 o
  -2  -3  11        6.22        5.96      5.69 o
  -1  -3  11        1.15       -1.50      3.70 o
   0  -3  11       15.58       17.80      4.09 o
   1  -3  11       19.43       21.10      4.20 o
   2  -3  11      895.08      918.43     28.97 o
   3  -3  11        9.96       13.27      4.87 o
   4  -3  11       48.74       67.69      6.23 o
   5  -3  11        2.49        5.69      4.87 o
   6  -3  11       66.50       57.67      6.50 o
   7  -3  11       52.77       62.01      6.77 o
   8  -3  11        7.25       12.18      5.69 o
  -5  -2  11        7.05        2.98      6.50 o
  -4  -2  11       11.19       12.73      6.50 o
  -3  -2  11      173.26      167.06      9.21 o
  -2  -2  11       76.02       69.05      7.04 o
  -1  -2  11        0.71        2.05      3.62 o
   0  -2  11       95.36       92.14      4.69 o
   1  -2  11      412.32      387.83     13.77 o
   2  -2  11      177.41      180.60      7.85 o
   3  -2  11      700.86      656.06     27.35 o
   4  -2  11      199.06      217.15     10.83 o
   5  -2  11      226.74      250.46     11.64 o
   6  -2  11      164.86      153.25      8.66 o
   7  -2  11       73.01       64.98      7.04 o
   8  -2  11       15.89        8.12      6.77 o
  -6  -1  11        0.04        3.52      6.50 o
  -5  -1  11       48.07       58.76      7.31 o
  -4  -1  11       43.94       44.95      6.77 o
  -3  -1  11      255.11      243.96     12.46 o
  -2  -1  11      476.94      448.39     20.58 o
  -1  -1  11        2.07        2.17      3.64 o
   0  -1  11      384.28      385.60     13.40 o
   1  -1  11        2.71        3.90      3.43 o
   2  -1  11      202.59      201.18      9.75 o
   3  -1  11      144.19      143.51      7.58 o
   4  -1  11        1.65       -0.54      4.33 o
   5  -1  11      417.76      422.93     18.95 o
   6  -1  11        9.51        6.50      4.87 o
   7  -1  11       49.69       54.69      7.04 o
   8  -1  11       21.34       25.99      7.04 o
   9  -1  11        7.86       10.56      6.77 o
  -6   0  11        3.83        8.94      7.31 o
  -5   0  11      158.33      171.66     10.02 o
  -4   0  11       24.45       12.73      6.50 o
  -3   0  11       15.15       13.54      6.23 o
  -2   0  11      189.19      195.76      8.94 o
  -1   0  11       40.06       33.57      4.30 o
   0   0  11      781.05      789.98     22.21 o
   1   0  11      191.75      194.23      8.80 o
   2   0  11       10.38       13.81      4.06 o
   3   0  11      111.56      103.16      5.96 o
   4   0  11        4.34        6.50      4.87 o
   5   0  11      273.64      253.44     14.89 o
   6   0  11       40.20       46.03      6.23 o
   7   0  11      103.12      112.91      8.39 o
   8   0  11       11.16        9.75      6.50 o
   9   0  11       20.06       18.68      7.58 o
  -6   1  11        6.74        3.25      7.31 o
  -5   1  11       43.55       46.03      7.58 o
  -4   1  11      193.17      190.35      9.75 o
  -3   1  11        2.10        4.33      5.42 o
  -2   1  11      328.44      346.31     15.98 o
  -1   1  11       16.77       24.37      3.64 o
   0   1  11      740.91      814.96     23.55 o
   1   1  11      183.66      182.42      6.01 o
   2   1  11       64.82       59.30      5.69 o
   3   1  11      830.77      799.30     33.85 o
   4   1  11        6.17        0.54      5.14 o
   5   1  11      159.63      170.04      8.12 o
   6   1  11       92.66       89.62      7.31 o
   7   1  11        3.16        5.69      5.42 o
   8   1  11      116.57      117.51      8.94 o
   9   1  11       25.72       17.60      7.31 o
  -6   2  11       83.71       92.60      9.21 o
  -5   2  11       66.16       69.05      7.85 o
  -4   2  11      177.63      160.83      9.48 o
  -3   2  11      138.27      133.22      8.39 o
  -2   2  11      545.97      547.49     22.47 o
  -1   2  11      266.63      260.05      9.76 o
   0   2  11      261.89      288.52      9.93 o
   1   2  11     1137.21     1076.83     30.05 o
   2   2  11       28.57       28.97      4.87 o
   3   2  11     1391.14     1384.15     42.51 o
   4   2  11       11.03       10.29      5.14 o
   5   2  11      346.85      349.29     17.87 o
   6   2  11       73.20       57.94      6.50 o
   7   2  11        1.41       -2.17      5.42 o
   8   2  11      102.70      106.14      8.39 o
   9   2  11        0.46        1.62      6.23 o
  -6   3  11       75.49       70.40      9.21 o
  -5   3  11       27.38       21.12      6.77 o
  -4   3  11      218.65      205.24     10.56 o
  -3   3  11       69.40       86.10      7.04 o
  -2   3  11      356.33      351.18     17.33 o
  -1   3  11      363.26      323.28     13.11 o
   0   3  11      243.06      255.70     19.50 o
   1   3  11      614.28      613.06     20.57 o
   2   3  11      191.68      189.54      9.21 o
   3   3  11      643.62      618.97     28.70 o
   4   3  11       77.19       76.36      5.96 o
   5   3  11      102.43      113.45      7.31 o
   6   3  11      248.21      227.98     11.91 o
   7   3  11       24.20       25.72      6.23 o
   8   3  11       23.40       21.39      6.50 o
   9   3  11        7.32       -4.33      6.50 o
  -5   4  11        5.69       12.73      6.50 o
  -4   4  11      182.34      200.91      9.48 o
  -3   4  11       57.59       45.76      7.31 o
  -2   4  11       97.93       94.77      7.04 o
  -1   4  11       19.97       23.66      3.81 o
   0   4  11        7.57        8.16      6.23 o
   1   4  11      648.74      643.54     20.19 o
   2   4  11      134.64      132.95      8.94 o
   3   4  11      266.29      272.66     14.89 o
   4   4  11        3.98       -1.08      4.87 o
   5   4  11        3.79        5.69      5.14 o
   6   4  11       63.49       68.23      7.04 o
   7   4  11       29.87       40.89      6.50 o
   8   4  11       29.79       30.33      7.31 o
  -5   5  11        3.53       -4.87      6.77 o
  -4   5  11       74.35       64.44      8.12 o
  -3   5  11       72.93       78.79      7.31 o
  -2   5  11      103.55       99.37      7.85 o
  -1   5  11        7.39       12.54      3.62 o
   0   5  11       42.28       44.14      4.21 o
   1   5  11      440.68      459.08     15.70 o
   2   5  11      341.19      297.84     15.16 o
   3   5  11      166.71      173.83      7.85 o
   4   5  11      225.57      207.95     11.10 o
   5   5  11        0.21       -4.33      5.14 o
   6   5  11       66.47       77.71      7.04 o
   7   5  11       18.56       18.41      6.77 o
   8   5  11        1.65        1.62      5.96 o
  -5   6  11       41.64       47.65      8.39 o
  -4   6  11       55.21       56.86      7.31 o
  -3   6  11      216.86      218.51     10.29 o
  -2   6  11       47.69       50.63      6.50 o
  -1   6  11      341.07      327.41     12.86 o
   0   6  11       77.18       70.24     10.56 o
   1   6  11       70.33       83.33      5.28 o
   2   6  11      116.92      101.54      7.31 o
   3   6  11        5.48        9.75      5.14 o
   4   6  11      206.41      222.84      9.48 o
   5   6  11       19.95       16.52      5.96 o
   6   6  11      139.94      153.79      9.21 o
   7   6  11        6.36        1.08      5.96 o
   8   6  11        1.20       -5.42      6.50 o
  -4   7  11       23.73       21.66      7.04 o
  -3   7  11      153.89      165.17      9.48 o
  -2   7  11       12.67        1.08      6.23 o
  -1   7  11      238.98      268.06      8.33 o
   0   7  11       53.47       45.98      4.78 o
   1   7  11      512.72      513.14     20.17 o
   2   7  11       56.87       49.28      6.77 o
   3   7  11       11.16        7.58      5.69 o
   4   7  11      111.20      117.24      8.12 o
   5   7  11        0.86       -5.69      5.69 o
   6   7  11       86.48       84.75      8.12 o
   7   7  11       36.45       33.03      7.31 o
  -3   8  11       66.67       78.52      8.12 o
  -2   8  11       29.69       26.81      7.04 o
  -1   8  11      129.06      131.48      6.13 o
   0   8  11      270.81      255.56     14.76 o
   1   8  11        9.24        8.80      4.21 o
   2   8  11       63.51       72.02      7.04 o
   3   8  11        0.52        5.96      5.14 o
   4   8  11       16.46       15.70      6.23 o
   5   8  11       84.31       78.79      7.85 o
   6   8  11        3.02        7.85      5.96 o
   7   8  11       19.04       40.61      7.31 o
  -2   9  11       44.78       43.59      7.31 o
  -1   9  11       36.11       51.56      4.88 o
   0   9  11      184.79      186.02      7.99 o
   1   9  11      111.80       95.53      6.32 o
   2   9  11       13.70       25.72      6.23 o
   3   9  11        2.72        2.71      6.23 o
   4   9  11       92.27       86.92      8.66 o
   5   9  11       12.75       10.83      6.50 o
   6   9  11       41.21       48.47      7.58 o
  -1  10  11        1.98        1.62      5.96 o
   0  10  11      151.89      160.15      7.18 o
   1  10  11       56.18       56.69      6.09 o
   2  10  11       13.37       16.25      7.31 o
   3  10  11       18.13        9.48      7.04 o
   4  10  11       53.28       54.97      8.66 o
   1  -8  12        0.52        1.85      4.66 o
   2  -8  12       55.12       55.78      7.58 o
  -1  -7  12        9.18       19.09      4.79 o
   0  -7  12       57.96       47.67      6.23 o
   1  -7  12       47.14       53.42      5.35 o
   2  -7  12       15.12       19.50      6.23 o
   3  -7  12       79.51       79.06      8.12 o
   4  -7  12        1.40        1.90      6.50 o
   5  -7  12       90.71       95.85      8.39 o
  -2  -6  12      103.80      104.52      9.21 o
  -1  -6  12        0.48        3.76      4.39 o
   0  -6  12      186.07      177.37      7.08 o
   1  -6  12       58.74       52.54      6.23 o
   2  -6  12        3.20       -0.81      5.42 o
   3  -6  12      102.41       93.14      8.12 o
   4  -6  12        2.87        4.06      5.96 o
   5  -6  12       59.60       52.80      7.85 o
   6  -6  12       35.76       41.16      7.04 o
  -3  -5  12        0.85       -6.77      6.77 o
  -2  -5  12       51.49       55.24      8.12 o
  -1  -5  12      105.52      101.00      5.84 o
   0  -5  12      188.57      199.43      7.08 o
   1  -5  12      384.18      383.73      9.34 o
   2  -5  12        0.21       10.83      4.87 o
   3  -5  12      234.12      222.57     10.02 o
   4  -5  12       53.82       33.57      6.50 o
   5  -5  12       49.85       64.98      6.77 o
   6  -5  12       72.03       52.80      7.58 o
   7  -5  12        4.55       -0.81      6.50 o
  -4  -4  12       65.49       47.11      8.94 o
  -3  -4  12       69.50       70.40      8.39 o
  -2  -4  12      140.07      133.49      9.48 o
  -1  -4  12       62.59       70.11      4.78 o
   0  -4  12        5.22       13.96      4.11 o
   1  -4  12      443.53      430.20     11.08 o
   2  -4  12       50.84       48.74      6.77 o
   3  -4  12      281.84      287.28     13.00 o
   4  -4  12      157.48      159.21      8.94 o
   5  -4  12       70.73       74.46      7.04 o
   6  -4  12      217.49      204.97     10.29 o
   7  -4  12        3.12       -3.52      6.23 o
  -4  -3  12      146.48      118.05     10.29 o
  -3  -3  12      106.84      110.74      9.21 o
  -2  -3  12      132.01      138.63      8.66 o
  -1  -3  12      215.69      225.42      7.32 o
   0  -3  12        5.85        4.58      3.92 o
   1  -3  12      742.21      724.74     16.17 o
   2  -3  12      296.21      310.03     15.43 o
   3  -3  12      388.08      429.97     17.87 o
   4  -3  12       42.73       54.42      6.23 o
   5  -3  12       95.03       85.83      6.77 o
   6  -3  12      250.48      247.21     10.56 o
   7  -3  12       44.69       47.65      7.31 o
   8  -3  12       30.41       40.07      7.58 o
  -5  -2  12       14.91       23.02      7.31 o
  -4  -2  12       81.18       73.92      8.39 o
  -3  -2  12      110.11      120.49      8.39 o
  -2  -2  12       74.31       69.05      7.31 o
  -1  -2  12      150.27      137.01      5.94 o
   0  -2  12       12.79       11.99      5.82 o
   1  -2  12      299.33      272.42     15.43 o
   2  -2  12      221.03      222.57     10.29 o
   3  -2  12        0.57       -0.81      4.87 o
   4  -2  12      517.12      469.51     18.68 o
   5  -2  12       83.29       77.17      6.77 o
   6  -2  12      150.40      160.83      8.94 o
   7  -2  12        2.56        4.87      5.69 o
   8  -2  12        4.07        4.06      6.23 o
  -5  -1  12       12.04        4.60      7.04 o
  -4  -1  12        5.81       13.27      5.69 o
  -3  -1  12       71.24       64.17      7.58 o
  -2  -1  12       47.48       43.32      7.31 o
  -1  -1  12      149.30      149.29      5.65 o
   0  -1  12        2.41        0.74      3.54 o
   1  -1  12        1.25        7.62      3.51 o
   2  -1  12       24.30       17.87      5.14 o
   3  -1  12        3.01       11.64      4.87 o
   4  -1  12      199.29      209.84      9.48 o
   5  -1  12       77.54       82.58      7.31 o
   6  -1  12       27.24       33.03      5.96 o
   7  -1  12        1.19        7.04      5.14 o
   8  -1  12       14.80       13.54      6.77 o
  -5   0  12       36.52       54.42      7.31 o
  -4   0  12        2.26       -1.08      5.96 o
  -3   0  12        1.48        0.81      6.50 o
  -2   0  12       27.75       41.43      6.23 o
  -1   0  12      244.87      235.33      8.01 o
   0   0  12      239.47      211.25      8.78 o
   1   0  12        2.74        0.80      5.55 o
   2   0  12       19.19       18.95      4.87 o
   3   0  12      339.05      298.92     16.25 o
   4   0  12      272.58      308.67     14.89 o
   5   0  12       63.69       69.05      6.50 o
   6   0  12       12.12       14.08      5.69 o
   7   0  12       56.03       50.36      7.31 o
   8   0  12       35.35       38.72      6.50 o
   9   0  12       28.70       25.18      7.04 o
  -5   1  12       42.40       43.32      7.58 o
  -4   1  12        0.46       -3.52      5.96 o
  -3   1  12      162.09      165.98      8.94 o
  -2   1  12       14.40       28.70      5.96 o
  -1   1  12      378.00      405.69     13.28 o
   0   1  12      399.50      411.50     12.44 o
   1   1  12        8.64        8.30      3.51 o
   2   1  12      326.62      297.30     14.62 o
   3   1  12       37.82       44.95      5.42 o
   4   1  12      619.30      614.91     24.10 o
   5   1  12       36.68       27.08      5.96 o
   6   1  12        0.72        7.31      4.87 o
   7   1  12      181.01      172.48      9.48 o
   8   1  12        2.00        0.81      6.23 o
   9   1  12       59.69       56.05      8.12 o
  -5   2  12      140.01      128.61     10.29 o
  -4   2  12        0.06        4.06      5.69 o
  -3   2  12      195.55      205.51     10.83 o
  -2   2  12      197.61      183.04      8.94 o
  -1   2  12       75.67       84.28     13.94 o
   0   2  12      274.94      264.62      9.44 o
   1   2  12      118.16      127.72     10.29 o
   2   2  12      827.57      789.01     29.78 o
   3   2  12      142.90      142.96      7.58 o
   4   2  12       34.57       27.35      5.42 o
   5   2  12       15.54        1.08      5.69 o
   6   2  12        3.42        2.17      5.42 o
   7   2  12       74.23       76.63      7.31 o
   8   2  12       43.39       56.59      7.58 o
   9   2  12       35.97       31.41      7.85 o
  -5   3  12      193.49      201.18     11.64 o
  -4   3  12        3.73        7.04      6.50 o
  -3   3  12       88.80       92.33      8.12 o
  -2   3  12      266.53      220.67     11.91 o
  -1   3  12        0.91        2.39      3.73 o
   0   3  12      334.64      341.26     11.29 o
   1   3  12      174.36      182.10     11.78 o
   2   3  12      396.23      426.45     20.31 o
   3   3  12      455.81      434.31     21.39 o
   4   3  12       23.31       24.10      5.42 o
   5   3  12      222.05      220.13     10.02 o
   6   3  12       11.15       14.35      5.69 o
   7   3  12      120.18      137.28      8.66 o
   8   3  12        2.52       13.27      5.69 o
  -5   4  12       51.67       43.86      8.39 o
  -4   4  12      202.15      197.66     10.83 o
  -3   4  12      130.58      128.07      8.39 o
  -2   4  12      338.73      321.40     13.81 o
  -1   4  12        3.90       11.10      3.83 o
   0   4  12      242.60      251.27      9.00 o
   1   4  12      429.57      428.05     31.00 o
   2   4  12      256.68      236.92     12.18 o
   3   4  12      401.63      425.37     18.41 o
   4   4  12        8.76        0.00      5.14 o
   5   4  12      207.63      226.09     11.37 o
   6   4  12       69.75       65.53      7.04 o
   7   4  12       86.10       94.23      7.85 o
   8   4  12       27.47       23.02      7.04 o
  -4   5  12       98.07       99.37      8.94 o
  -3   5  12       10.98       10.29      6.23 o
  -2   5  12      285.22      286.20     11.64 o
  -1   5  12        8.69        5.52      4.33 o
   0   5  12       58.12       65.68      4.60 o
   1   5  12      449.89      425.11     13.40 o
   2   5  12      296.32      274.83     13.54 o
   3   5  12      259.97      254.25     13.54 o
   4   5  12        1.25       -4.06      5.14 o
   5   5  12       89.98      101.54      7.04 o
   6   5  12       32.65       42.78      6.50 o
   7   5  12       16.04       23.29      5.69 o
   8   5  12       31.31       49.28      7.31 o
  -4   6  12       82.73       75.54      8.39 o
  -3   6  12        0.28        0.27      5.96 o
  -2   6  12      154.04      152.71      9.21 o
  -1   6  12       70.72       73.56      5.45 o
   0   6  12       64.14       67.15      4.88 o
   1   6  12        9.00        9.61      3.83 o
   2   6  12        0.07        1.08      5.42 o
   3   6  12      138.52      151.36      8.39 o
   4   6  12       66.29       48.20      6.77 o
   5   6  12       97.56       83.67      7.58 o
   6   6  12       19.01       14.35      6.23 o
   7   6  12       11.08        7.31      6.77 o
  -3   7  12        1.05       10.02      6.23 o
  -2   7  12       58.00       53.07      7.58 o
  -1   7  12      102.65       93.96      5.74 o
   0   7  12       48.88       40.18      4.79 o
   1   7  12      111.84      108.34      6.36 o
   2   7  12       73.70       75.54      7.31 o
   3   7  12       35.86       50.09      6.50 o
   4   7  12       72.88       78.79      7.31 o
   5   7  12       34.22       28.43      6.50 o
   6   7  12       48.13       54.15      7.31 o
   7   7  12        0.00       -2.17      6.23 o
  -3   8  12        3.27       -4.60      7.04 o
  -2   8  12       28.32       22.20      6.77 o
  -1   8  12      153.08      157.55     10.83 o
   0   8  12       15.26        5.51      4.60 o
   1   8  12      189.89      181.94      6.99 o
   2   8  12       35.63       11.37      6.77 o
   3   8  12       75.84       69.05      7.31 o
   4   8  12       24.62       43.86      6.23 o
   5   8  12        0.10       -2.17      5.96 o
   6   8  12       30.40       31.68      7.58 o
  -2   9  12       18.28       12.18      7.04 o
  -1   9  12      134.95      127.41      7.08 o
   0   9  12       17.60       22.94      4.58 o
   1   9  12       55.90       59.47      6.90 o
   2   9  12        7.54       -6.23      6.77 o
   3   9  12      185.01      171.94     10.29 o
   4   9  12       36.99       36.28      7.31 o
   5   9  12        7.07       16.52      6.77 o
   0  10  12       33.97       17.81      5.26 o
   1  10  12       71.46       60.88      6.31 o
   2  10  12      115.94      100.18      9.75 o
   3  10  12        2.17       -7.31      7.31 o
   0  -7  13       33.94       39.95      9.48 o
   1  -7  13        7.76        7.65      4.69 o
   2  -7  13       44.20       44.95      7.31 o
   3  -7  13        2.39        1.90      6.50 o
  -1  -6  13       41.15       32.84      5.36 o
   0  -6  13       37.94       31.95      5.07 o
   1  -6  13        4.41       -0.14      4.35 o
   2  -6  13       88.17       82.04      7.85 o
   3  -6  13       21.37       20.04      6.50 o
   4  -6  13      111.42      116.97      8.94 o
   5  -6  13       41.73       41.97      7.04 o
  -2  -5  13       40.79       39.53      7.85 o
  -1  -5  13       12.34       12.09      4.88 o
   0  -5  13      228.96      212.38      7.75 o
   1  -5  13        8.07        2.30      4.39 o
   2  -5  13      192.30      198.20      9.75 o
   3  -5  13       64.32       64.44      7.31 o
   4  -5  13       57.63       69.05      7.04 o
   5  -5  13       50.99       44.13      7.31 o
   6  -5  13        0.09        1.35      5.96 o
  -3  -4  13       49.80       45.49      8.12 o
  -2  -4  13      128.93      129.97     10.02 o
  -1  -4  13        8.59        5.78     10.42 o
   0  -4  13       45.95       50.73      4.98 o
   1  -4  13       57.43       64.85      4.98 o
   2  -4  13      281.85      286.74     11.64 o
   3  -4  13      157.43      153.79      8.12 o
   4  -4  13       36.18       49.01      6.50 o
   5  -4  13      151.24      135.65      8.94 o
   6  -4  13        0.79        0.81      5.69 o
   7  -4  13       66.83       77.44      8.66 o
  -4  -3  13       43.15       33.30      7.85 o
  -3  -3  13       58.85       62.55      8.12 o
  -2  -3  13      156.64      172.21      9.75 o
  -1  -3  13        0.37        4.02      4.20 o
   0  -3  13       74.62       78.13      5.36 o
   1  -3  13      149.46      149.21     10.15 o
   2  -3  13      108.80       89.08      8.12 o
   3  -3  13      375.51      390.17     14.35 o
   4  -3  13        3.89       13.27      4.87 o
   5  -3  13      119.09      111.28      8.12 o
   6  -3  13       86.82       94.50      7.85 o
   7  -3  13       21.86       32.22      6.77 o
  -4  -2  13       72.68       65.53      8.94 o
  -3  -2  13        1.23        6.23      6.23 o
  -2  -2  13      157.13      170.85      9.21 o
  -1  -2  13       95.64       93.72      5.94 o
   0  -2  13      157.10      162.99      6.22 o
   1  -2  13      233.45      222.69      8.71 o
   2  -2  13       15.64       22.20      5.14 o
   3  -2  13      358.30      348.75     15.43 o
   4  -2  13       76.39       88.54      7.58 o
   5  -2  13      214.83      225.82     10.56 o
   6  -2  13       14.30       21.93      5.96 o
   7  -2  13       16.53       14.35      5.96 o
   8  -2  13       53.05       60.65      7.58 o
  -4  -1  13      103.98      111.28      8.94 o
  -3  -1  13        8.06        6.23      6.50 o
  -2  -1  13      298.50      302.99     11.91 o
  -1  -1  13       49.33       48.58      4.88 o
   0  -1  13      153.22      157.59      6.03 o
   1  -1  13      182.89      189.02     10.83 o
   2  -1  13      125.30      121.03      7.58 o
   3  -1  13      545.80      562.65     20.85 o
   4  -1  13      236.92      249.37     12.73 o
   5  -1  13      134.67      133.76      8.66 o
   6  -1  13       51.43       54.69      7.04 o
   7  -1  13       75.37       64.71      8.12 o
   8  -1  13       99.97       99.91      9.21 o
  -4   0  13      123.84      148.92      9.75 o
  -3   0  13        0.38        2.17      5.96 o
  -2   0  13       57.20       60.65      7.31 o
  -1   0  13      239.79      221.29      7.47 o
   0   0  13       87.07       78.51      5.17 o
   1   0  13      160.01      145.36      5.45 o
   2   0  13      176.17      150.82      8.12 o
   3   0  13      371.16      362.28     17.87 o
   4   0  13       11.97       22.20      5.69 o
   5   0  13        1.59       -0.27      5.14 o
   6   0  13      113.65      118.05      8.39 o
   7   0  13        0.75        0.81      5.69 o
   8   0  13       93.90      100.45      9.21 o
  -5   1  13        3.79        8.94      7.04 o
  -4   1  13       40.02       54.69      7.85 o
  -3   1  13       10.16       11.91      5.96 o
  -2   1  13        6.37       11.64      5.96 o
  -1   1  13       85.45       90.84      5.36 o
   0   1  13        1.32        0.33      6.09 o
   1   1  13      159.30      155.47      6.36 o
   2   1  13       22.97       20.58      5.14 o
   3   1  13        2.66        2.44      5.14 o
   4   1  13        3.42        1.08      5.69 o
   5   1  13       39.12       27.35      6.23 o
   6   1  13       18.38       28.16      5.96 o
   7   1  13       51.70       62.01      7.31 o
   8   1  13       21.06       20.31      6.77 o
  -4   2  13       45.23       30.60      7.85 o
  -3   2  13       72.15       54.15      7.85 o
  -2   2  13        0.28       -4.06      5.69 o
  -1   2  13       50.90       68.25      7.31 o
   0   2  13        5.49        8.60      3.89 o
   1   2  13      193.95      227.71      8.04 o
   2   2  13      452.86      418.06     20.04 o
   3   2  13        3.12       13.27      5.14 o
   4   2  13       28.51       23.56      5.69 o
   5   2  13       60.18       56.32      6.50 o
   6   2  13       63.31       67.15      7.31 o
   7   2  13       33.69       40.34      6.50 o
   8   2  13        5.52       -0.81      6.50 o
  -4   3  13       49.48       44.95      7.85 o
  -3   3  13       85.19       87.19      8.39 o
  -2   3  13        3.34       -5.69      5.96 o
  -1   3  13      177.76      194.67      6.88 o
   0   3  13       17.41       17.32      5.82 o
   1   3  13      343.58      366.11     12.35 o
   2   3  13      493.88      391.26     19.50 o
   3   3  13       44.29       47.11      6.23 o
   4   3  13      196.33      219.59     10.29 o
   5   3  13       27.47       27.08      5.96 o
   6   3  13      160.38      169.77      8.94 o
   7   3  13       37.49       48.20      6.77 o
   8   3  13        6.73        4.87      6.50 o
  -4   4  13        2.12        1.08      7.04 o
  -3   4  13      353.91      356.87     13.00 o
  -2   4  13        3.44        3.25      5.69 o
  -1   4  13      140.22      149.79     17.06 o
   0   4  13      196.33      180.21      6.32 o
   1   4  13       25.43       28.43      6.36 o
   2   4  13      319.90      318.15     15.70 o
   3   4  13       16.54       23.29      5.69 o
   4   4  13      218.73      232.05     11.64 o
   5   4  13      233.94      244.77     11.10 o
   6   4  13       27.34       33.03      6.23 o
   7   4  13       57.73       55.78      7.85 o
   8   4  13        5.55        6.23      6.50 o
  -4   5  13        3.60        5.69      6.77 o
  -3   5  13      161.64      165.98     10.29 o
  -2   5  13       29.71       21.39      6.77 o
  -1   5  13       83.64       82.23      5.45 o
   0   5  13      234.39      218.99      7.25 o
   1   5  13        2.25        5.75      3.89 o
   2   5  13      288.19      279.16     13.00 o
   3   5  13        2.64        5.96      5.42 o
   4   5  13       20.76       18.95      6.23 o
   5   5  13      165.76      158.67      8.94 o
   6   5  13       11.66       15.70      5.69 o
   7   5  13       66.61       69.59      8.12 o
   8   5  13        1.63        3.79      7.04 o
  -3   6  13       75.45       77.44      8.66 o
  -2   6  13       88.93       81.50      8.12 o
  -1   6  13       52.04       50.19      9.88 o
   0   6  13      349.81      334.81      8.71 o
   1   6  13       19.87       11.79      4.30 o
   2   6  13       77.01       80.15      7.31 o
   3   6  13      161.09      149.19      8.94 o
   4   6  13       35.09       34.12      6.23 o
   5   6  13      158.13      160.83      9.21 o
   6   6  13       21.06       18.41      6.50 o
   7   6  13       27.02       21.39      7.31 o
  -3   7  13       25.30       10.83      7.31 o
  -2   7  13       64.25       69.05      7.85 o
  -1   7  13        5.01       10.97      5.82 o
   0   7  13      258.64      278.10     13.81 o
   1   7  13        4.57        2.28      4.20 o
   2   7  13       58.47       47.38      7.31 o
   3   7  13       39.99       44.13      7.04 o
   4   7  13       12.75       10.02      6.50 o
   5   7  13      129.27      130.24      8.94 o
   6   7  13        0.53       14.89      5.69 o
  -2   8  13       55.95       67.15      8.12 o
  -1   8  13        1.19        4.66      4.28 o
   0   8  13      168.84      182.30      7.18 o
   1   8  13       30.54       29.14      4.97 o
   2   8  13       74.96       77.17      7.58 o
   3   8  13        8.31       13.00      6.23 o
   4   8  13        5.76        6.77      6.23 o
   5   8  13       42.34       52.26      7.31 o
   6   8  13        5.32       -7.04      7.04 o
  -1   9  13        3.75       12.59      4.66 o
   0   9  13       83.86       78.55      6.13 o
   1   9  13       18.50       11.78      5.17 o
   2   9  13        0.85        0.00      6.50 o
   3   9  13       83.17       64.17      8.66 o
   4   9  13       22.63       20.58      7.04 o
   0  -6  14        0.67        1.33      4.42 o
   1  -6  14       36.20       33.62      5.24 o
   2  -6  14       56.12       52.53      7.31 o
   3  -6  14       57.18       62.01      7.58 o
   4  -6  14       30.40       36.28      6.50 o
  -1  -5  14       32.79       24.39      6.23 o
   0  -5  14       26.63       35.61      4.98 o
   1  -5  14       43.76       42.33      4.86 o
   2  -5  14       51.72       48.20      6.77 o
   3  -5  14       23.28       25.45      6.50 o
   4  -5  14       36.56       31.68      6.77 o
   5  -5  14        0.22       -6.23      6.23 o
  -2  -4  14        3.91        2.98      7.04 o
  -1  -4  14       83.24       90.67      7.04 o
   0  -4  14       23.35       18.51      4.88 o
   1  -4  14       27.81       18.68      5.96 o
   2  -4  14      225.21      203.34     10.02 o
   3  -4  14        1.40        4.06      5.69 o
   4  -4  14       61.86       67.15      7.58 o
   5  -4  14       11.05       14.35      5.96 o
   6  -4  14       95.70       94.50      9.21 o
  -3  -3  14      103.75      104.24     10.02 o
  -2  -3  14        3.90       -3.79      6.77 o
  -1  -3  14      101.28      109.27     18.55 o
   0  -3  14       89.00       92.56     13.67 o
   1  -3  14       21.82       27.47      4.50 o
   2  -3  14      425.46      424.29     13.00 o
   3  -3  14       17.32       20.85      6.50 o
   4  -3  14      170.67      185.74      9.48 o
   5  -3  14       99.87      102.62      7.85 o
   6  -3  14       16.51       21.39      6.50 o
   7  -3  14       70.12       61.46      8.39 o
  -3  -2  14       73.84       76.63      8.94 o
  -2  -2  14       33.08       33.03      7.04 o
  -1  -2  14       26.55       35.18      7.72 o
   0  -2  14      325.55      309.41     15.57 o
   1  -2  14       18.90       16.23      6.23 o
   2  -2  14      116.71      121.30      7.85 o
   3  -2  14       13.66       12.46      5.69 o
   4  -2  14      111.48      116.43      7.85 o
   5  -2  14      179.51      171.94      9.48 o
   6  -2  14       21.21       13.27      6.50 o
   7  -2  14       67.12       68.77      7.85 o
  -4  -1  14        9.42        7.31      6.77 o
  -3  -1  14       31.94       36.55      7.58 o
  -2  -1  14       65.29       54.97      8.12 o
  -1  -1  14       31.29       23.72      4.78 o
   0  -1  14      230.33      214.82      7.56 o
   1  -1  14        3.64        7.24      4.06 o
   2  -1  14      119.46      110.74      7.85 o
   3  -1  14       43.69       38.72      5.96 o
   4  -1  14       17.64        6.50      5.96 o
   5  -1  14      261.40      262.10     10.56 o
   6  -1  14       10.68       19.50      5.96 o
   7  -1  14      107.10       86.37      9.21 o
  -4   0  14       14.33       17.87      7.58 o
  -3   0  14       21.27       31.68      6.77 o
  -2   0  14       68.36       67.15      7.58 o
  -1   0  14       10.02       12.84      4.39 o
   0   0  14      430.39      440.16     19.22 o
   1   0  14       37.42       45.71      5.42 o
   2   0  14      123.34      118.05      8.12 o
   3   0  14       88.67       95.85      7.31 o
   4   0  14        2.96        5.69      5.69 o
   5   0  14       74.69       82.04      7.31 o
   6   0  14       53.71       53.34      6.77 o
   7   0  14       79.89       81.50      8.66 o
   8   0  14        7.32       18.68      7.04 o
  -4   1  14        5.36       13.81      6.50 o
  -3   1  14        5.74        0.00      6.50 o
  -2   1  14       99.94      110.20      8.66 o
  -1   1  14        1.01        1.22      4.01 o
   0   1  14      418.43      454.55     11.39 o
   1   1  14       19.83       21.10      4.03 o
   2   1  14      163.19      147.30      8.39 o
   3   1  14       44.60       38.45      6.50 o
   4   1  14      164.02      145.40      8.94 o
   5   1  14      265.78      285.66     11.64 o
   6   1  14       27.12       30.33      6.23 o
   7   1  14       11.02       12.73      6.23 o
   8   1  14        8.70        0.27      6.77 o
  -4   2  14       25.05       21.39      7.04 o
  -3   2  14       13.48       13.00      6.50 o
  -2   2  14      161.77      167.60      9.75 o
  -1   2  14        3.84       -0.54      4.02 o
   0   2  14      141.14      147.70      6.90 o
   1   2  14      108.49       99.52      5.43 o
   2   2  14       47.32       36.01      6.23 o
   3   2  14      113.42      106.41      7.04 o
   4   2  14      142.88      133.76      8.39 o
   5   2  14      224.51      223.38     10.56 o
   6   2  14       30.90       25.18      6.50 o
   7   2  14        5.07        9.21      6.50 o
   8   2  14       16.64       12.18      7.04 o
  -4   3  14      120.98      123.47     10.02 o
  -3   3  14        6.07        5.14      6.50 o
  -2   3  14       61.99       58.49      7.58 o
  -1   3  14       49.57       39.53      4.79 o
   0   3  14       23.17       24.40      4.30 o
   1   3  14       69.76       69.04      5.16 o
   2   3  14        0.07       -4.06      4.87 o
   3   3  14       96.28      112.91      7.31 o
   4   3  14       24.60       20.58      6.23 o
   5   3  14        0.77       12.73      5.14 o
   6   3  14        8.47        6.77      6.23 o
   7   3  14       32.06       31.41      7.04 o
   8   3  14        5.39       11.10      6.50 o
  -3   4  14       76.96       86.10      9.21 o
  -2   4  14      196.68      193.87     10.02 o
  -1   4  14       88.52       87.16      5.26 o
   0   4  14        1.05        0.01      3.89 o
   1   4  14       84.16       91.12      5.55 o
   2   4  14        5.11       10.02      5.14 o
   3   4  14       57.47       70.94      6.77 o
   4   4  14      310.61      299.20     12.46 o
   5   4  14        6.51       12.46      5.96 o
   6   4  14        1.83        3.25      5.96 o
   7   4  14       38.25       28.70      7.85 o
  -3   5  14      144.73      156.77     10.83 o
  -2   5  14       42.31       32.49      7.04 o
  -1   5  14      189.88      203.88      7.08 o
   0   5  14        0.78        4.24      4.01 o
   1   5  14      115.64      116.74      6.03 o
   2   5  14       17.20       18.41      5.42 o
   3   5  14      114.17      105.60      7.85 o
   4   5  14      163.54      156.23      9.48 o
   5   5  14        1.71       -0.27      5.96 o
   6   5  14      109.03      106.14      8.94 o
   7   5  14        5.25       -7.04      7.04 o
  -3   6  14       24.20       17.87      8.12 o
  -2   6  14        0.25       -2.17      6.50 o
  -1   6  14      231.92      242.86      7.94 o
   0   6  14        5.42        3.51      4.30 o
   1   6  14      161.41      168.03      6.79 o
   2   6  14       43.88       44.41      6.50 o
   3   6  14        0.29        5.96      5.42 o
   4   6  14      213.40      222.84     10.56 o
   5   6  14        1.46        4.60      5.96 o
   6   6  14       92.16       96.66      8.66 o
   7   6  14       34.10       36.55      7.31 o
  -2   7  14        5.75        3.25      6.77 o
  -1   7  14       71.87       64.19      6.90 o
   0   7  14       35.42       36.15      5.07 o
   1   7  14       67.36       76.80      8.39 o
   2   7  14       38.67       31.68      7.04 o
   3   7  14        5.25        8.12      6.23 o
   4   7  14      104.89      114.80      8.66 o
   5   7  14        2.48       -2.17      6.23 o
   6   7  14       22.59        9.48      7.58 o
  -1   8  14       62.82       62.39      5.65 o
   0   8  14       32.58       41.81     14.62 o
   1   8  14       33.05       25.40      5.05 o
   2   8  14       98.91      117.51      8.66 o
   3   8  14       11.10        2.98      6.50 o
   4   8  14       45.76       45.76      7.58 o
   5   8  14       13.70       15.43      6.77 o
   1   9  14        9.54       12.28      4.69 o
   2   9  14       55.36       58.76      8.12 o
   3   9  14        7.00        1.35      6.77 o
   0  -5  15        0.43       10.42      4.62 o
   1  -5  15       43.50       40.24      5.35 o
   2  -5  15       26.39       30.87      6.77 o
   3  -5  15      108.04      115.62      8.94 o
   4  -5  15        6.16        3.79      6.50 o
  -1  -4  15       11.03       11.91      4.79 o
   0  -4  15        7.15        9.66      4.55 o
   1  -4  15       64.35       56.03      5.65 o
   2  -4  15        0.01        7.04      5.42 o
   3  -4  15       90.47       80.96      8.39 o
   4  -4  15       33.18       35.74      7.31 o
   5  -4  15       28.81       30.87      6.50 o
  -2  -3  15      115.55      125.36     10.29 o
  -1  -3  15       54.55       57.92      5.74 o
   0  -3  15       41.42       45.68     10.29 o
   1  -3  15       72.59       79.51      5.65 o
   2  -3  15        3.81        2.17      5.69 o
   3  -3  15       52.86       42.24      7.31 o
   4  -3  15       51.25       47.65      6.77 o
   5  -3  15       10.14       17.60      6.23 o
   6  -3  15       68.73       67.69      8.39 o
  -2  -2  15       23.70       20.31      7.04 o
  -1  -2  15      146.17      153.63      6.99 o
   0  -2  15       11.27       20.91      4.47 o
   1  -2  15      242.97      266.18     21.26 o
   2  -2  15        1.31       -5.42      5.42 o
   3  -2  15       13.06       20.85      5.69 o
   4  -2  15      192.30      197.12     10.02 o
   5  -2  15        3.01        5.69      5.69 o
   6  -2  15       79.54       82.04      8.66 o
   7  -2  15        1.93       -6.23      6.50 o
  -3  -1  15       32.20       23.83      7.85 o
  -2  -1  15        0.18       -0.81      6.23 o
  -1  -1  15      187.50      187.17     14.76 o
   0  -1  15       26.05       19.39      4.79 o
   1  -1  15      147.42      161.26      6.50 o
   2  -1  15       86.19       86.92      7.04 o
   3  -1  15        6.00       -1.08      5.42 o
   4  -1  15      258.50      268.60     10.83 o
   5  -1  15       39.33       32.49      6.77 o
   6  -1  15      123.16      113.45      9.48 o
   7  -1  15       24.46       27.89      7.31 o
  -3   0  15       50.06       45.76      8.39 o
  -2   0  15        8.52        0.54      6.50 o
  -1   0  15      111.32      122.47      6.41 o
   0   0  15       81.30       72.14      5.65 o
   1   0  15      112.76      110.82      8.39 o
   2   0  15      193.50      198.20      9.21 o
   3   0  15        0.11        1.35      4.87 o
   4   0  15      140.40      134.03      8.66 o
   5   0  15       12.88        5.14      5.96 o
   6   0  15       31.52       32.22      7.04 o
   7   0  15       76.27       63.63      8.66 o
  -3   1  15       17.32       23.56      6.77 o
  -2   1  15       34.21       32.76      7.31 o
  -1   1  15       35.45       33.84      4.79 o
   0   1  15       62.81       56.20      5.36 o
   1   1  15       40.23       35.43      4.74 o
   2   1  15      100.67       94.23      7.31 o
   3   1  15        7.39       10.29      5.69 o
   4   1  15      166.20      174.91      9.21 o
   5   1  15       24.22       17.60      6.23 o
   6   1  15       18.73       19.50      6.77 o
   7   1  15       44.66       38.72      8.12 o
  -3   2  15       27.78       25.99      7.58 o
  -2   2  15       39.66       51.45      7.04 o
  -1   2  15       89.92       87.98      5.93 o
   0   2  15       30.04       35.67      5.42 o
   1   2  15        0.25       -0.46      4.01 o
   2   2  15      181.07      187.10      9.21 o
   3   2  15       27.14       19.77      5.96 o
   4   2  15      137.05      131.05      8.12 o
   5   2  15       26.72       24.64      6.50 o
   6   2  15       16.77       18.95      6.23 o
   7   2  15       17.74       17.87      7.04 o
  -3   3  15       66.66       80.69      8.39 o
  -2   3  15       12.92       15.16      6.23 o
  -1   3  15       32.84       23.47      4.78 o
   0   3  15       84.66      101.94      5.45 o
   1   3  15        5.48        0.69      5.14 o
   2   3  15      180.01      190.89      9.21 o
   3   3  15       33.12       20.85      5.96 o
   4   3  15       81.49       83.40      7.85 o
   5   3  15        0.78        4.06      5.42 o
   6   3  15       95.83       93.14      8.12 o
   7   3  15       84.93       80.42      9.21 o
  -3   4  15       52.92       50.90      8.66 o
  -2   4  15       77.97       87.46      8.39 o
  -1   4  15       98.73      106.29      6.12 o
   0   4  15       54.74       60.99      5.42 o
   1   4  15        1.28        0.67      5.69 o
   2   4  15      123.65      110.74      8.12 o
   3   4  15       83.02       82.85      7.31 o
   4   4  15        3.89        5.14      5.42 o
   5   4  15       56.56       55.78      7.04 o
   6   4  15       63.58       64.44      7.85 o
   7   4  15       73.77       96.39      8.66 o
  -2   5  15      197.37      223.92     11.37 o
  -1   5  15        3.18       -4.60      4.79 o
   0   5  15       79.24       88.02      6.09 o
   1   5  15       42.41       31.97      6.09 o
   2   5  15       19.21        3.79      6.23 o
   3   5  15       64.66       56.59      7.58 o
   4   5  15        0.73       -5.14      6.23 o
   5   5  15       43.23       44.68      7.31 o
   6   5  15       29.84       37.09      7.04 o
  -2   6  15       88.47       83.94      9.21 o
  -1   6  15      116.17      117.89      6.41 o
   0   6  15      134.83      139.63      6.70 o
   1   6  15      112.18      119.10      6.22 o
   2   6  15        0.20       -1.08      5.96 o
   3   6  15       27.10       29.51      6.77 o
   4   6  15       11.13       12.18      6.50 o
   5   6  15       47.54       29.51      7.58 o
   6   6  15       60.32       63.36      8.39 o
  -1   7  15       71.33       75.63      6.22 o
   0   7  15       10.59       13.39      6.23 o
   1   7  15      139.80      154.65      7.08 o
   2   7  15        3.23        6.77      6.23 o
   3   7  15       31.42       23.83      7.04 o
   4   7  15       20.04        8.94      7.04 o
   5   7  15       44.10       40.89      7.31 o
   1   8  15       77.41       89.15      6.31 o
   2   8  15       12.72       22.20      6.50 o
   3   8  15      102.32      105.60      9.21 o
   1  -4  16        9.76       10.44      6.90 o
   2  -4  16       18.96       10.29      6.50 o
   3  -4  16        7.24       15.98      6.23 o
   0  -3  16       50.04       48.89      5.82 o
   1  -3  16        2.80       -0.48      4.47 o
   2  -3  16        1.19        5.69      5.69 o
   3  -3  16       23.87        9.21      6.50 o
   4  -3  16        3.83        2.44      5.96 o
   5  -3  16       97.75      106.14      9.21 o
  -1  -2  16       15.99       16.10      5.26 o
   0  -2  16      191.90      196.18      9.48 o
   1  -2  16       59.29       51.79      6.36 o
   2  -2  16       80.97       85.83      7.85 o
   3  -2  16       40.83       48.47      7.04 o
   4  -2  16       13.71       21.12      5.96 o
   5  -2  16       92.01       86.92      8.66 o
   6  -2  16       15.73       12.18      7.04 o
  -2  -1  16       33.27       44.41      7.85 o
  -1  -1  16       14.02       13.15      4.97 o
   0  -1  16      102.83       98.32      7.04 o
   1  -1  16       64.76       77.68      5.55 o
   2  -1  16       18.36       21.93      6.23 o
   3  -1  16      101.60      120.22      8.66 o
   4  -1  16       17.75       20.04      6.50 o
   5  -1  16       64.12       53.07      8.12 o
   6  -1  16       33.70       35.47      7.04 o
  -2   0  16       44.71       48.74      8.66 o
  -1   0  16       24.91       22.80      5.05 o
   0   0  16       35.87       35.77      5.05 o
   1   0  16       92.26       81.80      7.31 o
   2   0  16       15.85       13.00      6.50 o
   3   0  16      122.61      137.28      8.94 o
   4   0  16       10.76        8.39      6.50 o
   5   0  16       49.51       47.38      7.31 o
   6   0  16       53.03       53.88      8.12 o
  -2   1  16       17.69       13.27      7.31 o
  -1   1  16       84.07       87.48      5.93 o
   0   1  16        0.28       -0.90      4.30 o
   1   1  16      131.97      127.24      6.51 o
   2   1  16       65.61       66.61      7.31 o
   3   1  16       78.44       76.36      7.85 o
   4   1  16       82.98       90.16      7.85 o
   5   1  16       34.17       47.93      6.23 o
   6   1  16       41.44       50.36      7.58 o
   7   1  16       13.63       10.29      6.77 o
  -2   2  16       10.12       17.87      7.04 o
  -1   2  16       77.61       88.48      5.94 o
   0   2  16        6.59       -1.16      9.88 o
   1   2  16       22.93       30.08      4.66 o
   2   2  16      128.56      123.20      8.12 o
   3   2  16       80.40       86.64      7.31 o
   4   2  16      131.12      123.20      8.94 o
   5   2  16        2.91        2.44      5.69 o
   6   2  16       42.05       46.84      7.58 o
   7   2  16        3.73       -2.44      6.77 o
  -2   3  16        7.17        4.33      6.77 o
  -1   3  16       31.62       35.26      5.07 o
   0   3  16       13.41       15.40      4.78 o
   1   3  16       38.45       44.22      4.93 o
   2   3  16       66.22       71.75      7.31 o
   3   3  16       67.65       70.13      7.31 o
   4   3  16       61.83       62.01      7.58 o
   5   3  16        4.77        3.79      5.69 o
   6   3  16       58.83       55.78      8.12 o
  -2   4  16        3.27        7.04      7.04 o
  -1   4  16       50.67       49.29      6.90 o
   0   4  16        9.62        9.03      4.58 o
   1   4  16       28.56       27.53      5.69 o
   2   4  16       67.39       79.06      7.58 o
   3   4  16       17.84       18.95      6.23 o
   4   4  16       75.77       69.32      8.39 o
   5   4  16        1.68       -6.23      6.23 o
   6   4  16       73.13       75.54      8.66 o
  -1   5  16      106.54      116.56     14.22 o
   0   5  16       11.99       19.46      4.58 o
   1   5  16       20.05       17.90      4.78 o
   2   5  16       53.00       61.73      7.31 o
   3   5  16       11.18       15.98      5.69 o
   4   5  16       42.12       38.72      7.31 o
   5   5  16        9.65       -4.33      6.50 o
   6   5  16        5.35       15.43      6.50 o
   0   6  16      151.84      164.40      8.39 o
   1   6  16       49.88       56.75      5.94 o
   2   6  16       51.21       62.82      7.31 o
   3   6  16        3.92        1.08      6.23 o
   4   6  16       43.03       46.57      7.31 o
   5   6  16       26.98       26.81      7.58 o
   1   7  16        6.13        0.41      4.97 o
   2   7  16       66.01       72.56      8.39 o
   3   7  16       20.86       28.97      6.77 o
   4   7  16        5.55       11.91      6.77 o
   1  -2  17       32.53       23.57      5.63 o
   2  -2  17       18.66       14.35      6.77 o
   3  -2  17        0.57       -0.54      6.23 o
   4  -2  17        4.15       -3.25      6.23 o
   0  -1  17      213.44      209.21     10.15 o
   1  -1  17        1.84       -2.54      5.42 o
   2  -1  17      116.74      121.57      9.21 o
   3  -1  17       14.24        9.21      6.77 o
   4  -1  17       15.26       15.70      6.23 o
   5  -1  17        6.19        1.08      6.50 o
   0   0  17       89.34       90.66      6.60 o
   1   0  17       13.94       15.24      5.07 o
   2   0  17       87.15       81.23      8.12 o
   3   0  17      128.47      128.61      8.94 o
   4   0  17       71.16       59.84      8.12 o
   5   0  17       33.72       33.03      7.58 o
  -1   1  17        6.65        5.98      4.97 o
   0   1  17       41.41       43.68      5.35 o
   1   1  17       15.94       15.50     11.10 o
   2   1  17       59.65       46.03      7.58 o
   3   1  17       80.63       95.04      8.39 o
   4   1  17       14.39        2.44      6.77 o
   5   1  17       40.29       46.84      7.04 o
   6   1  17        8.81        3.52      7.31 o
  -1   2  17        0.03        1.90      4.60 o
   0   2  17       21.62       23.85      4.97 o
   1   2  17       12.53       17.31      5.01 o
   2   2  17        2.32        1.35      6.23 o
   3   2  17      122.61      119.41      9.21 o
   4   2  17        0.19        2.44      5.96 o
   5   2  17       32.81       27.89      7.58 o
   6   2  17       10.61       13.54      7.04 o
  -1   3  17        2.11        4.33      4.79 o
   0   3  17       11.01        0.52      4.66 o
   1   3  17       64.53       81.26      5.93 o
   2   3  17        5.54       13.00      5.96 o
   3   3  17       63.46       52.26      7.85 o
   4   3  17        4.94       -2.17      6.50 o
   5   3  17        6.03       19.50      5.96 o
   0   4  17        4.50        6.39      4.74 o
   1   4  17       99.72      104.10      6.77 o
   2   4  17        8.00       14.08      5.69 o
   3   4  17       51.10       50.90      7.31 o
   4   4  17       10.00       18.14      6.50 o
   5   4  17       17.52       13.27      6.50 o
   1   5  17       46.03       57.40      5.73 o
   2   5  17        2.90        7.58      5.69 o
   3   5  17       41.39       41.16      6.77 o
   4   5  17       22.75       25.18      7.31 o
   2   6  17        2.40        1.08      6.50 o
   3   6  17       19.73       22.47      6.77 o
   2   0  18      101.15      137.55      9.21 o
   3   0  18       10.95        7.04      7.04 o
   1   1  18       30.82       42.78      5.54 o
   2   1  18      133.46      140.53     10.02 o
   3   1  18        0.53        1.08      6.50 o
   4   1  18       60.08       56.86      7.85 o
   1   2  18       17.88       21.96      4.93 o
   2   2  18       68.52       68.50      8.39 o
   3   2  18        6.74        1.35      6.50 o
   4   2  18       41.20       34.66      7.85 o
   2   3  18       30.01       32.49      6.77 o
   3   3  18        3.56       -3.52      6.23 o
   4   3  18        3.93       -5.42      7.04 o
 
